# Supplementary material for: Electrostatic force promoted intermolecular stacking of polymer donors toward 19.4% efficiency binary organic solar cells
Source: Nat Commun. 2023 Oct 9;14:6297. doi: 10.1038/s41467-023-42071-2 (PMC10562425; doi:10.1038/s41467-023-42071-2)
Supplement: Supplementary file 4 — Source Data [file 41467_2023_42071_MOESM4_ESM.xlsx]

## Sheet: Fig.1c-e
Wavelength	PM6	PM6+INMB-F		Wavelength	D18-Cl	D18-Cl+INMB-F		Wavelength	PTB7-Th	PTB7-Th+INMB-F
800	0.036	0.039		750	0.04	0.048		900	0.027	0.049
799.5	0.036	0.039		749.5	0.039	0.048		899.5	0.03	0.048
799	0.036	0.039		749	0.039	0.049		899	0.03	0.038
798.5	0.037	0.04		748.5	0.04	0.049		898.5	0.032	0.036
798	0.037	0.04		748	0.04	0.049		898	0.038	0.035
797.5	0.037	0.04		747.5	0.04	0.049		897.5	0.037	0.037
797	0.037	0.04		747	0.04	0.049		897	0.035	0.038
796.5	0.037	0.04		746.5	0.04	0.049		896.5	0.038	0.043
796	0.036	0.04		746	0.04	0.049		896	0.037	0.05
795.5	0.036	0.04		745.5	0.04	0.049		895.5	0.039	0.061
795	0.037	0.04		745	0.04	0.05		895	0.048	0.064
794.5	0.037	0.04		744.5	0.041	0.05		894.5	0.045	0.068
794	0.037	0.04		744	0.041	0.05		894	0.055	0.07
793.5	0.037	0.04		743.5	0.041	0.05		893.5	0.06	0.063
793	0.037	0.04		743	0.041	0.05		893	0.058	0.06
792.5	0.037	0.04		742.5	0.041	0.05		892.5	0.056	0.057
792	0.037	0.04		742	0.041	0.05		892	0.053	0.042
791.5	0.037	0.04		741.5	0.042	0.05		891.5	0.048	0.033
791	0.037	0.04		741	0.042	0.05		891	0.046	0.024
790.5	0.038	0.04		740.5	0.042	0.051		890.5	0.041	0.025
790	0.038	0.041		740	0.042	0.051		890	0.04	0.032
789.5	0.038	0.041		739.5	0.042	0.051		889.5	0.045	0.042
789	0.038	0.041		739	0.041	0.051		889	0.044	0.049
788.5	0.038	0.041		738.5	0.041	0.051		888.5	0.04	0.05
788	0.038	0.041		738	0.041	0.051		888	0.041	0.051
787.5	0.038	0.041		737.5	0.042	0.051		887.5	0.034	0.051
787	0.038	0.041		737	0.042	0.051		887	0.041	0.051
786.5	0.038	0.041		736.5	0.042	0.052		886.5	0.039	0.046
786	0.038	0.041		736	0.042	0.052		886	0.043	0.05
785.5	0.038	0.041		735.5	0.042	0.052		885.5	0.046	0.057
785	0.038	0.042		735	0.042	0.052		885	0.051	0.061
784.5	0.038	0.042		734.5	0.043	0.052		884.5	0.056	0.069
784	0.039	0.042		734	0.043	0.052		884	0.054	0.068
783.5	0.039	0.042		733.5	0.043	0.052		883.5	0.051	0.059
783	0.039	0.042		733	0.043	0.052		883	0.049	0.054
782.5	0.039	0.042		732.5	0.043	0.053		882.5	0.044	0.05
782	0.039	0.042		732	0.043	0.053		882	0.046	0.05
781.5	0.039	0.042		731.5	0.043	0.053		881.5	0.043	0.048
781	0.039	0.042		731	0.043	0.053		881	0.043	0.047
780.5	0.039	0.042		730.5	0.043	0.053		880.5	0.039	0.046
780	0.039	0.042		730	0.044	0.053		880	0.039	0.047
779.5	0.039	0.042		729.5	0.044	0.053		879.5	0.034	0.044
779	0.039	0.043		729	0.044	0.053		879	0.035	0.046
778.5	0.039	0.043		728.5	0.044	0.053		878.5	0.036	0.05
778	0.039	0.042		728	0.044	0.053		878	0.037	0.05
777.5	0.039	0.042		727.5	0.044	0.053		877.5	0.038	0.05
777	0.039	0.042		727	0.044	0.053		877	0.039	0.05
776.5	0.039	0.043		726.5	0.044	0.054		876.5	0.04	0.047
776	0.039	0.043		726	0.044	0.054		876	0.041	0.046
775.5	0.039	0.044		725.5	0.044	0.054		875.5	0.039	0.046
775	0.039	0.044		725	0.044	0.054		875	0.043	0.047
774.5	0.039	0.044		724.5	0.044	0.054		874.5	0.044	0.047
774	0.039	0.044		724	0.045	0.055		874	0.044	0.048
773.5	0.039	0.044		723.5	0.045	0.055		873.5	0.045	0.049
773	0.039	0.043		723	0.045	0.055		873	0.045	0.05
772.5	0.039	0.043		722.5	0.046	0.055		872.5	0.044	0.047
772	0.04	0.044		722	0.046	0.055		872	0.044	0.048
771.5	0.04	0.044		721.5	0.046	0.055		871.5	0.044	0.05
771	0.04	0.044		721	0.046	0.055		871	0.046	0.054
770.5	0.04	0.044		720.5	0.046	0.055		870.5	0.046	0.055
770	0.04	0.044		720	0.046	0.055		870	0.047	0.056
769.5	0.04	0.045		719.5	0.046	0.055		869.5	0.047	0.055
769	0.04	0.045		719	0.046	0.056		869	0.047	0.055
768.5	0.04	0.044		718.5	0.046	0.056		868.5	0.044	0.055
768	0.04	0.044		718	0.047	0.057		868	0.045	0.056
767.5	0.04	0.045		717.5	0.046	0.057		867.5	0.045	0.056
767	0.041	0.045		717	0.046	0.057		867	0.044	0.055
766.5	0.04	0.045		716.5	0.046	0.057		866.5	0.045	0.056
766	0.04	0.045		716	0.046	0.057		866	0.045	0.056
765.5	0.04	0.045		715.5	0.047	0.057		865.5	0.046	0.056
765	0.041	0.044		715	0.047	0.057		865	0.046	0.055
764.5	0.041	0.045		714.5	0.047	0.057		864.5	0.046	0.052
764	0.041	0.045		714	0.047	0.057		864	0.047	0.054
763.5	0.041	0.045		713.5	0.047	0.058		863.5	0.045	0.052
763	0.042	0.046		713	0.048	0.058		863	0.046	0.051
762.5	0.042	0.046		712.5	0.048	0.058		862.5	0.045	0.051
762	0.042	0.046		712	0.048	0.058		862	0.045	0.051
761.5	0.042	0.046		711.5	0.048	0.059		861.5	0.045	0.054
761	0.042	0.046		711	0.048	0.059		861	0.044	0.054
760.5	0.042	0.046		710.5	0.049	0.059		860.5	0.045	0.056
760	0.042	0.046		710	0.049	0.059		860	0.046	0.057
759.5	0.042	0.046		709.5	0.049	0.059		859.5	0.046	0.058
759	0.042	0.046		709	0.048	0.059		859	0.046	0.057
758.5	0.042	0.046		708.5	0.049	0.059		858.5	0.047	0.056
758	0.042	0.046		708	0.049	0.059		858	0.047	0.055
757.5	0.042	0.047		707.5	0.049	0.059		857.5	0.047	0.054
757	0.043	0.047		707	0.049	0.06		857	0.047	0.054
756.5	0.043	0.047		706.5	0.049	0.06		856.5	0.048	0.056
756	0.043	0.047		706	0.05	0.06		856	0.048	0.056
755.5	0.043	0.047		705.5	0.05	0.06		855.5	0.048	0.057
755	0.043	0.047		705	0.05	0.06		855	0.048	0.056
754.5	0.044	0.047		704.5	0.05	0.06		854.5	0.048	0.055
754	0.044	0.047		704	0.05	0.06		854	0.048	0.054
753.5	0.043	0.047		703.5	0.05	0.061		853.5	0.048	0.054
753	0.043	0.047		703	0.05	0.061		853	0.048	0.055
752.5	0.044	0.047		702.5	0.05	0.061		852.5	0.048	0.055
752	0.044	0.047		702	0.05	0.061		852	0.049	0.056
751.5	0.044	0.048		701.5	0.05	0.061		851.5	0.049	0.056
751	0.044	0.048		701	0.051	0.061		851	0.048	0.057
750.5	0.044	0.048		700.5	0.051	0.062		850.5	0.048	0.056
750	0.044	0.048		700	0.051	0.062		850	0.049	0.056
749.5	0.044	0.048		699.5	0.051	0.062		849.5	0.049	0.056
749	0.044	0.048		699	0.052	0.063		849	0.049	0.057
748.5	0.045	0.049		698.5	0.052	0.063		848.5	0.049	0.058
748	0.045	0.049		698	0.052	0.063		848	0.049	0.058
747.5	0.045	0.049		697.5	0.052	0.063		847.5	0.049	0.059
747	0.045	0.05		697	0.052	0.063		847	0.05	0.059
746.5	0.045	0.049		696.5	0.052	0.063		846.5	0.05	0.059
746	0.045	0.05		696	0.052	0.063		846	0.05	0.059
745.5	0.045	0.05		695.5	0.052	0.064		845.5	0.05	0.059
745	0.046	0.05		695	0.053	0.064		845	0.05	0.06
744.5	0.046	0.05		694.5	0.053	0.064		844.5	0.05	0.059
744	0.046	0.05		694	0.053	0.064		844	0.05	0.059
743.5	0.046	0.05		693.5	0.053	0.064		843.5	0.05	0.059
743	0.046	0.05		693	0.053	0.065		843	0.051	0.059
742.5	0.046	0.05		692.5	0.053	0.065		842.5	0.051	0.059
742	0.046	0.051		692	0.054	0.065		842	0.051	0.059
741.5	0.046	0.051		691.5	0.054	0.066		841.5	0.051	0.059
741	0.046	0.051		691	0.054	0.066		841	0.051	0.059
740.5	0.046	0.051		690.5	0.055	0.066		840.5	0.051	0.06
740	0.046	0.051		690	0.055	0.066		840	0.051	0.061
739.5	0.046	0.051		689.5	0.055	0.066		839.5	0.051	0.061
739	0.047	0.052		689	0.055	0.067		839	0.051	0.061
738.5	0.047	0.052		688.5	0.056	0.067		838.5	0.051	0.061
738	0.047	0.052		688	0.056	0.067		838	0.051	0.061
737.5	0.047	0.052		687.5	0.056	0.067		837.5	0.052	0.061
737	0.047	0.052		687	0.056	0.067		837	0.052	0.062
736.5	0.047	0.052		686.5	0.056	0.068		836.5	0.052	0.061
736	0.047	0.052		686	0.056	0.068		836	0.053	0.062
735.5	0.047	0.053		685.5	0.056	0.068		835.5	0.053	0.062
735	0.048	0.053		685	0.056	0.069		835	0.053	0.063
734.5	0.048	0.053		684.5	0.057	0.069		834.5	0.053	0.063
734	0.048	0.053		684	0.057	0.069		834	0.053	0.063
733.5	0.048	0.053		683.5	0.057	0.069		833.5	0.053	0.063
733	0.048	0.054		683	0.057	0.069		833	0.053	0.063
732.5	0.048	0.054		682.5	0.058	0.069		832.5	0.054	0.064
732	0.048	0.054		682	0.058	0.07		832	0.054	0.064
731.5	0.048	0.054		681.5	0.058	0.07		831.5	0.054	0.063
731	0.048	0.054		681	0.058	0.07		831	0.055	0.063
730.5	0.049	0.054		680.5	0.058	0.07		830.5	0.055	0.063
730	0.049	0.054		680	0.058	0.07		830	0.055	0.064
729.5	0.049	0.055		679.5	0.058	0.071		829.5	0.055	0.064
729	0.05	0.055		679	0.059	0.071		829	0.055	0.064
728.5	0.05	0.055		678.5	0.059	0.071		828.5	0.055	0.066
728	0.05	0.055		678	0.059	0.071		828	0.056	0.066
727.5	0.05	0.056		677.5	0.059	0.072		827.5	0.055	0.066
727	0.05	0.056		677	0.06	0.072		827	0.055	0.066
726.5	0.05	0.056		676.5	0.06	0.072		826.5	0.056	0.067
726	0.05	0.056		676	0.06	0.073		826	0.056	0.067
725.5	0.05	0.056		675.5	0.061	0.073		825.5	0.056	0.067
725	0.051	0.056		675	0.061	0.073		825	0.057	0.067
724.5	0.051	0.057		674.5	0.061	0.074		824.5	0.057	0.067
724	0.051	0.057		674	0.061	0.074		824	0.057	0.068
723.5	0.051	0.057		673.5	0.062	0.074		823.5	0.057	0.068
723	0.052	0.058		673	0.062	0.074		823	0.057	0.069
722.5	0.052	0.058		672.5	0.062	0.075		822.5	0.057	0.068
722	0.052	0.058		672	0.062	0.075		822	0.057	0.068
721.5	0.052	0.058		671.5	0.063	0.075		821.5	0.057	0.068
721	0.053	0.058		671	0.063	0.076		821	0.058	0.069
720.5	0.053	0.058		670.5	0.063	0.076		820.5	0.058	0.069
720	0.053	0.059		670	0.063	0.076		820	0.059	0.069
719.5	0.053	0.059		669.5	0.064	0.077		819.5	0.059	0.07
719	0.054	0.059		669	0.064	0.077		819	0.059	0.07
718.5	0.054	0.06		668.5	0.065	0.077		818.5	0.059	0.071
718	0.054	0.06		668	0.065	0.077		818	0.06	0.071
717.5	0.054	0.06		667.5	0.065	0.078		817.5	0.06	0.071
717	0.054	0.061		667	0.065	0.078		817	0.06	0.071
716.5	0.054	0.061		666.5	0.066	0.078		816.5	0.06	0.072
716	0.054	0.061		666	0.066	0.079		816	0.06	0.072
715.5	0.054	0.061		665.5	0.067	0.08		815.5	0.061	0.073
715	0.055	0.062		665	0.067	0.08		815	0.061	0.073
714.5	0.055	0.062		664.5	0.067	0.08		814.5	0.061	0.073
714	0.055	0.062		664	0.067	0.081		814	0.061	0.073
713.5	0.055	0.063		663.5	0.067	0.081		813.5	0.061	0.073
713	0.055	0.063		663	0.068	0.081		813	0.061	0.074
712.5	0.056	0.063		662.5	0.068	0.082		812.5	0.061	0.074
712	0.056	0.063		662	0.068	0.082		812	0.062	0.074
711.5	0.056	0.064		661.5	0.069	0.082		811.5	0.062	0.075
711	0.056	0.064		661	0.069	0.082		811	0.062	0.075
710.5	0.057	0.064		660.5	0.069	0.083		810.5	0.063	0.077
710	0.057	0.065		660	0.07	0.083		810	0.063	0.077
709.5	0.057	0.065		659.5	0.07	0.084		809.5	0.064	0.077
709	0.058	0.065		659	0.07	0.084		809	0.064	0.078
708.5	0.058	0.065		658.5	0.071	0.085		808.5	0.064	0.078
708	0.059	0.066		658	0.071	0.085		808	0.064	0.078
707.5	0.059	0.066		657.5	0.072	0.086		807.5	0.064	0.079
707	0.059	0.066		657	0.072	0.086		807	0.065	0.079
706.5	0.059	0.067		656.5	0.072	0.087		806.5	0.065	0.079
706	0.06	0.067		656	0.073	0.087		806	0.065	0.08
705.5	0.06	0.068		655.5	0.073	0.088		805.5	0.066	0.08
705	0.06	0.068		655	0.074	0.088		805	0.066	0.081
704.5	0.06	0.069		654.5	0.075	0.089		804.5	0.066	0.081
704	0.061	0.069		654	0.075	0.089		804	0.067	0.082
703.5	0.061	0.07		653.5	0.075	0.09		803.5	0.067	0.082
703	0.061	0.07		653	0.076	0.091		803	0.067	0.083
702.5	0.061	0.07		652.5	0.076	0.091		802.5	0.068	0.083
702	0.061	0.071		652	0.077	0.092		802	0.068	0.084
701.5	0.062	0.071		651.5	0.077	0.092		801.5	0.069	0.084
701	0.062	0.072		651	0.078	0.093		801	0.069	0.084
700.5	0.063	0.072		650.5	0.078	0.093		800.5	0.069	0.085
700	0.063	0.073		650	0.079	0.094		800	0.07	0.085
699.5	0.064	0.073		649.5	0.079	0.095		799.5	0.07	0.086
699	0.064	0.074		649	0.08	0.095		799	0.071	0.086
698.5	0.065	0.074		648.5	0.08	0.096		798.5	0.071	0.086
698	0.065	0.075		648	0.081	0.097		798	0.071	0.087
697.5	0.066	0.075		647.5	0.082	0.098		797.5	0.071	0.089
697	0.066	0.076		647	0.083	0.098		797	0.072	0.089
696.5	0.067	0.077		646.5	0.083	0.099		796.5	0.072	0.09
696	0.067	0.077		646	0.084	0.1		796	0.073	0.091
695.5	0.068	0.078		645.5	0.085	0.101		795.5	0.073	0.092
695	0.068	0.079		645	0.085	0.101		795	0.074	0.093
694.5	0.068	0.079		644.5	0.086	0.102		794.5	0.074	0.093
694	0.069	0.08		644	0.087	0.103		794	0.074	0.093
693.5	0.069	0.081		643.5	0.088	0.104		793.5	0.075	0.094
693	0.07	0.081		643	0.088	0.106		793	0.075	0.094
692.5	0.07	0.082		642.5	0.089	0.107		792.5	0.076	0.095
692	0.071	0.083		642	0.09	0.108		792	0.077	0.096
691.5	0.071	0.084		641.5	0.09	0.108		791.5	0.077	0.096
691	0.072	0.084		641	0.091	0.109		791	0.078	0.097
690.5	0.073	0.085		640.5	0.092	0.11		790.5	0.078	0.098
690	0.074	0.086		640	0.093	0.111		790	0.078	0.099
689.5	0.074	0.087		639.5	0.094	0.112		789.5	0.079	0.099
689	0.075	0.088		639	0.095	0.113		789	0.079	0.101
688.5	0.075	0.089		638.5	0.096	0.115		788.5	0.08	0.102
688	0.076	0.09		638	0.097	0.116		788	0.081	0.103
687.5	0.076	0.091		637.5	0.098	0.117		787.5	0.081	0.104
687	0.077	0.092		637	0.099	0.119		787	0.082	0.105
686.5	0.078	0.092		636.5	0.101	0.12		786.5	0.083	0.106
686	0.079	0.093		636	0.102	0.122		786	0.083	0.107
685.5	0.081	0.095		635.5	0.103	0.123		785.5	0.084	0.108
685	0.082	0.096		635	0.105	0.125		785	0.085	0.109
684.5	0.082	0.097		634.5	0.106	0.127		784.5	0.085	0.11
684	0.083	0.098		634	0.107	0.128		784	0.086	0.111
683.5	0.083	0.099		633.5	0.109	0.13		783.5	0.087	0.113
683	0.084	0.1		633	0.11	0.131		783	0.087	0.114
682.5	0.085	0.101		632.5	0.111	0.133		782.5	0.088	0.115
682	0.086	0.102		632	0.113	0.134		782	0.088	0.116
681.5	0.087	0.104		631.5	0.114	0.136		781.5	0.089	0.117
681	0.088	0.105		631	0.116	0.138		781	0.09	0.118
680.5	0.089	0.106		630.5	0.118	0.14		780.5	0.09	0.119
680	0.089	0.108		630	0.12	0.142		780	0.091	0.121
679.5	0.091	0.109		629.5	0.121	0.144		779.5	0.092	0.122
679	0.092	0.11		629	0.123	0.146		779	0.093	0.125
678.5	0.093	0.112		628.5	0.125	0.148		778.5	0.094	0.126
678	0.095	0.113		628	0.127	0.151		778	0.095	0.128
677.5	0.096	0.115		627.5	0.129	0.153		777.5	0.096	0.129
677	0.096	0.116		627	0.131	0.156		777	0.097	0.13
676.5	0.098	0.118		626.5	0.134	0.158		776.5	0.098	0.132
676	0.099	0.12		626	0.136	0.161		776	0.099	0.133
675.5	0.101	0.122		625.5	0.139	0.164		775.5	0.1	0.136
675	0.103	0.123		625	0.142	0.167		775	0.101	0.138
674.5	0.104	0.125		624.5	0.144	0.17		774.5	0.102	0.14
674	0.105	0.127		624	0.147	0.173		774	0.103	0.142
673.5	0.107	0.129		623.5	0.15	0.177		773.5	0.104	0.143
673	0.108	0.131		623	0.152	0.18		773	0.106	0.145
672.5	0.11	0.133		622.5	0.155	0.183		772.5	0.107	0.148
672	0.111	0.135		622	0.158	0.186		772	0.108	0.15
671.5	0.112	0.137		621.5	0.161	0.189		771.5	0.109	0.151
671	0.114	0.139		621	0.164	0.193		771	0.11	0.154
670.5	0.116	0.141		620.5	0.167	0.196		770.5	0.111	0.156
670	0.118	0.143		620	0.17	0.2		770	0.112	0.158
669.5	0.119	0.145		619.5	0.173	0.203		769.5	0.113	0.161
669	0.121	0.148		619	0.177	0.207		769	0.114	0.163
668.5	0.123	0.15		618.5	0.18	0.211		768.5	0.116	0.165
668	0.125	0.153		618	0.184	0.216		768	0.117	0.167
667.5	0.127	0.155		617.5	0.188	0.22		767.5	0.119	0.169
667	0.129	0.158		617	0.192	0.225		767	0.121	0.172
666.5	0.132	0.16		616.5	0.196	0.23		766.5	0.122	0.175
666	0.133	0.163		616	0.201	0.235		766	0.124	0.178
665.5	0.136	0.166		615.5	0.205	0.24		765.5	0.126	0.181
665	0.139	0.169		615	0.21	0.246		765	0.128	0.185
664.5	0.14	0.172		614.5	0.215	0.25		764.5	0.129	0.187
664	0.143	0.175		614	0.219	0.255		764	0.131	0.19
663.5	0.145	0.178		613.5	0.223	0.26		763.5	0.132	0.193
663	0.147	0.181		613	0.228	0.265		763	0.134	0.196
662.5	0.15	0.184		612.5	0.232	0.27		762.5	0.135	0.198
662	0.153	0.186		612	0.237	0.275		762	0.137	0.201
661.5	0.154	0.189		611.5	0.241	0.28		761.5	0.139	0.204
661	0.157	0.192		611	0.246	0.285		761	0.141	0.208
660.5	0.16	0.196		610.5	0.251	0.291		760.5	0.143	0.211
660	0.162	0.199		610	0.256	0.297		760	0.145	0.214
659.5	0.165	0.202		609.5	0.261	0.302		759.5	0.147	0.217
659	0.168	0.205		609	0.267	0.308		759	0.149	0.221
658.5	0.171	0.209		608.5	0.272	0.314		758.5	0.151	0.224
658	0.175	0.213		608	0.278	0.321		758	0.153	0.227
657.5	0.177	0.217		607.5	0.283	0.327		757.5	0.155	0.231
657	0.181	0.221		607	0.289	0.333		757	0.157	0.234
656.5	0.184	0.225		606.5	0.295	0.34		756.5	0.16	0.238
656	0.188	0.229		606	0.301	0.346		756	0.162	0.242
655.5	0.191	0.233		605.5	0.307	0.353		755.5	0.165	0.245
655	0.195	0.236		605	0.313	0.359		755	0.167	0.249
654.5	0.198	0.241		604.5	0.32	0.366		754.5	0.17	0.252
654	0.201	0.245		604	0.326	0.372		754	0.172	0.257
653.5	0.204	0.249		603.5	0.331	0.378		753.5	0.174	0.26
653	0.208	0.253		603	0.337	0.383		753	0.177	0.263
652.5	0.211	0.256		602.5	0.342	0.39		752.5	0.179	0.268
652	0.214	0.26		602	0.348	0.396		752	0.182	0.271
651.5	0.218	0.264		601.5	0.353	0.402		751.5	0.184	0.274
651	0.222	0.269		601	0.359	0.408		751	0.187	0.278
650.5	0.225	0.273		600.5	0.364	0.414		750.5	0.19	0.282
650	0.23	0.278		600	0.37	0.42		750	0.192	0.285
649.5	0.233	0.282		599.5	0.376	0.425		749.5	0.195	0.29
649	0.238	0.287		599	0.381	0.431		749	0.198	0.293
648.5	0.241	0.291		598.5	0.386	0.436		748.5	0.201	0.297
648	0.246	0.296		598	0.392	0.442		748	0.204	0.301
647.5	0.249	0.3		597.5	0.397	0.447		747.5	0.207	0.305
647	0.254	0.305		597	0.402	0.452		747	0.21	0.309
646.5	0.258	0.31		596.5	0.408	0.458		746.5	0.213	0.313
646	0.262	0.315		596	0.413	0.463		746	0.216	0.317
645.5	0.267	0.32		595.5	0.419	0.468		745.5	0.219	0.321
645	0.271	0.325		595	0.424	0.472		745	0.223	0.325
644.5	0.275	0.329		594.5	0.429	0.476		744.5	0.226	0.329
644	0.279	0.333		594	0.433	0.48		744	0.229	0.332
643.5	0.283	0.337		593.5	0.437	0.484		743.5	0.232	0.336
643	0.287	0.342		593	0.441	0.487		743	0.235	0.339
642.5	0.29	0.346		592.5	0.445	0.49		742.5	0.238	0.343
642	0.295	0.35		592	0.449	0.494		742	0.241	0.346
641.5	0.298	0.355		591.5	0.452	0.497		741.5	0.244	0.35
641	0.303	0.359		591	0.456	0.5		741	0.247	0.354
640.5	0.306	0.363		590.5	0.46	0.503		740.5	0.25	0.357
640	0.311	0.367		590	0.464	0.505		740	0.254	0.361
639.5	0.314	0.372		589.5	0.467	0.507		739.5	0.257	0.365
639	0.318	0.376		589	0.471	0.509		739	0.26	0.368
638.5	0.323	0.38		588.5	0.474	0.511		738.5	0.263	0.372
638	0.327	0.384		588	0.477	0.513		738	0.267	0.375
637.5	0.331	0.388		587.5	0.48	0.515		737.5	0.27	0.379
637	0.335	0.392		587	0.483	0.516		737	0.274	0.383
636.5	0.339	0.396		586.5	0.485	0.517		736.5	0.278	0.386
636	0.343	0.4		586	0.488	0.518		736	0.282	0.39
635.5	0.346	0.404		585.5	0.49	0.519		735.5	0.285	0.393
635	0.351	0.408		585	0.492	0.519		735	0.289	0.398
634.5	0.354	0.411		584.5	0.494	0.519		734.5	0.293	0.401
634	0.357	0.414		584	0.495	0.52		734	0.296	0.404
633.5	0.361	0.418		583.5	0.497	0.52		733.5	0.299	0.408
633	0.364	0.421		583	0.498	0.52		733	0.303	0.411
632.5	0.367	0.423		582.5	0.499	0.519		732.5	0.306	0.414
632	0.37	0.426		582	0.5	0.519		732	0.309	0.416
631.5	0.373	0.428		581.5	0.501	0.519		731.5	0.312	0.42
631	0.376	0.431		581	0.502	0.518		731	0.316	0.423
630.5	0.379	0.433		580.5	0.502	0.517		730.5	0.32	0.425
630	0.382	0.435		580	0.503	0.516		730	0.323	0.428
629.5	0.384	0.438		579.5	0.503	0.515		729.5	0.327	0.432
629	0.387	0.44		579	0.503	0.514		729	0.33	0.434
628.5	0.389	0.442		578.5	0.504	0.513		728.5	0.334	0.437
628	0.392	0.444		578	0.504	0.512		728	0.338	0.44
627.5	0.395	0.446		577.5	0.503	0.51		727.5	0.341	0.443
627	0.397	0.448		577	0.503	0.509		727	0.345	0.446
626.5	0.399	0.449		576.5	0.503	0.507		726.5	0.348	0.448
626	0.402	0.45		576	0.502	0.505		726	0.352	0.45
625.5	0.404	0.452		575.5	0.502	0.504		725.5	0.356	0.454
625	0.406	0.453		575	0.501	0.502		725	0.359	0.456
624.5	0.408	0.454		574.5	0.5	0.5		724.5	0.363	0.458
624	0.409	0.455		574	0.499	0.499		724	0.366	0.46
623.5	0.411	0.455		573.5	0.499	0.497		723.5	0.369	0.461
623	0.412	0.456		573	0.498	0.496		723	0.372	0.463
622.5	0.414	0.457		572.5	0.497	0.494		722.5	0.375	0.466
622	0.415	0.457		572	0.497	0.493		722	0.378	0.468
621.5	0.416	0.457		571.5	0.496	0.492		721.5	0.381	0.469
621	0.417	0.458		571	0.495	0.49		721	0.385	0.47
620.5	0.418	0.458		570.5	0.494	0.489		720.5	0.388	0.472
620	0.419	0.458		570	0.493	0.487		720	0.391	0.473
619.5	0.42	0.458		569.5	0.492	0.486		719.5	0.394	0.474
619	0.421	0.458		569	0.491	0.484		719	0.397	0.477
618.5	0.422	0.457		568.5	0.49	0.483		718.5	0.399	0.478
618	0.422	0.457		568	0.489	0.482		718	0.402	0.479
617.5	0.423	0.457		567.5	0.488	0.481		717.5	0.405	0.48
617	0.424	0.456		567	0.487	0.48		717	0.408	0.48
616.5	0.424	0.456		566.5	0.486	0.479		716.5	0.411	0.481
616	0.425	0.455		566	0.486	0.478		716	0.413	0.482
615.5	0.425	0.454		565.5	0.485	0.477		715.5	0.416	0.482
615	0.425	0.454		565	0.484	0.476		715	0.418	0.483
614.5	0.425	0.453		564.5	0.484	0.476		714.5	0.421	0.483
614	0.425	0.452		564	0.483	0.475		714	0.423	0.483
613.5	0.425	0.451		563.5	0.483	0.475		713.5	0.425	0.484
613	0.425	0.45		563	0.482	0.475		713	0.428	0.484
612.5	0.425	0.449		562.5	0.482	0.475		712.5	0.43	0.484
612	0.425	0.448		562	0.482	0.474		712	0.432	0.484
611.5	0.425	0.447		561.5	0.482	0.474		711.5	0.433	0.484
611	0.425	0.446		561	0.482	0.474		711	0.435	0.484
610.5	0.424	0.445		560.5	0.481	0.474		710.5	0.437	0.484
610	0.424	0.444		560	0.481	0.475		710	0.439	0.483
609.5	0.424	0.443		559.5	0.481	0.475		709.5	0.44	0.483
609	0.424	0.442		559	0.481	0.475		709	0.442	0.483
608.5	0.423	0.441		558.5	0.481	0.475		708.5	0.443	0.483
608	0.423	0.44		558	0.482	0.476		708	0.444	0.482
607.5	0.422	0.439		557.5	0.482	0.476		707.5	0.446	0.481
607	0.422	0.438		557	0.482	0.477		707	0.447	0.48
606.5	0.421	0.437		556.5	0.482	0.477		706.5	0.448	0.48
606	0.421	0.436		556	0.482	0.478		706	0.449	0.479
605.5	0.42	0.434		555.5	0.483	0.479		705.5	0.45	0.478
605	0.42	0.433		555	0.483	0.479		705	0.451	0.477
604.5	0.419	0.432		554.5	0.484	0.48		704.5	0.452	0.475
604	0.419	0.432		554	0.484	0.481		704	0.452	0.475
603.5	0.418	0.431		553.5	0.484	0.482		703.5	0.453	0.473
603	0.418	0.43		553	0.485	0.482		703	0.453	0.472
602.5	0.418	0.429		552.5	0.486	0.483		702.5	0.454	0.471
602	0.418	0.428		552	0.486	0.484		702	0.454	0.47
601.5	0.417	0.428		551.5	0.486	0.485		701.5	0.454	0.469
601	0.416	0.427		551	0.487	0.485		701	0.454	0.468
600.5	0.416	0.426		550.5	0.487	0.486		700.5	0.455	0.467
600	0.415	0.425		550	0.488	0.487		700	0.455	0.466
599.5	0.415	0.425		549.5	0.488	0.487		699.5	0.455	0.464
599	0.414	0.424		549	0.489	0.488		699	0.455	0.462
598.5	0.414	0.423		548.5	0.489	0.488		698.5	0.455	0.461
598	0.414	0.423		548	0.489	0.489		698	0.454	0.459
597.5	0.413	0.422		547.5	0.49	0.489		697.5	0.454	0.458
597	0.413	0.422		547	0.49	0.49		697	0.454	0.456
596.5	0.413	0.421		546.5	0.49	0.49		696.5	0.453	0.454
596	0.412	0.421		546	0.49	0.49		696	0.453	0.452
595.5	0.412	0.421		545.5	0.49	0.49		695.5	0.452	0.451
595	0.412	0.42		545	0.49	0.49		695	0.452	0.449
594.5	0.412	0.42		544.5	0.49	0.49		694.5	0.451	0.448
594	0.412	0.42		544	0.49	0.49		694	0.451	0.447
593.5	0.412	0.42		543.5	0.49	0.49		693.5	0.45	0.445
593	0.411	0.42		543	0.49	0.49		693	0.449	0.444
592.5	0.411	0.419		542.5	0.49	0.49		692.5	0.448	0.442
592	0.411	0.419		542	0.49	0.489		692	0.448	0.44
591.5	0.411	0.419		541.5	0.489	0.489		691.5	0.447	0.438
591	0.411	0.419		541	0.489	0.489		691	0.446	0.437
590.5	0.411	0.419		540.5	0.489	0.488		690.5	0.445	0.436
590	0.411	0.419		540	0.488	0.488		690	0.444	0.434
589.5	0.411	0.419		539.5	0.488	0.487		689.5	0.443	0.433
589	0.411	0.419		539	0.487	0.486		689	0.442	0.432
588.5	0.411	0.419		538.5	0.486	0.485		688.5	0.441	0.43
588	0.411	0.419		538	0.486	0.484		688	0.44	0.428
587.5	0.411	0.419		537.5	0.485	0.483		687.5	0.439	0.426
587	0.411	0.42		537	0.484	0.482		687	0.438	0.425
586.5	0.411	0.42		536.5	0.483	0.48		686.5	0.437	0.423
586	0.411	0.42		536	0.482	0.479		686	0.435	0.422
585.5	0.411	0.42		535.5	0.481	0.477		685.5	0.434	0.42
585	0.412	0.42		535	0.479	0.476		685	0.432	0.419
584.5	0.412	0.42		534.5	0.478	0.474		684.5	0.431	0.417
584	0.412	0.42		534	0.477	0.473		684	0.43	0.416
583.5	0.412	0.42		533.5	0.475	0.471		683.5	0.429	0.414
583	0.412	0.42		533	0.474	0.47		683	0.427	0.413
582.5	0.412	0.42		532.5	0.473	0.468		682.5	0.426	0.412
582	0.412	0.42		532	0.472	0.466		682	0.425	0.411
581.5	0.412	0.42		531.5	0.47	0.465		681.5	0.424	0.41
581	0.413	0.42		531	0.468	0.463		681	0.423	0.409
580.5	0.413	0.42		530.5	0.467	0.461		680.5	0.422	0.408
580	0.413	0.42		530	0.465	0.459		680	0.421	0.407
579.5	0.413	0.42		529.5	0.463	0.457		679.5	0.419	0.405
579	0.413	0.42		529	0.461	0.454		679	0.418	0.404
578.5	0.413	0.42		528.5	0.459	0.452		678.5	0.417	0.403
578	0.413	0.419		528	0.458	0.45		678	0.416	0.402
577.5	0.413	0.419		527.5	0.456	0.448		677.5	0.415	0.401
577	0.412	0.419		527	0.454	0.446		677	0.414	0.4
576.5	0.412	0.418		526.5	0.451	0.443		676.5	0.413	0.4
576	0.412	0.418		526	0.449	0.441		676	0.412	0.399
575.5	0.412	0.418		525.5	0.447	0.439		675.5	0.411	0.398
575	0.412	0.417		525	0.444	0.436		675	0.409	0.397
574.5	0.411	0.417		524.5	0.442	0.434		674.5	0.408	0.397
574	0.411	0.416		524	0.44	0.432		674	0.407	0.396
573.5	0.411	0.416		523.5	0.438	0.43		673.5	0.406	0.396
573	0.411	0.415		523	0.436	0.428		673	0.406	0.395
572.5	0.411	0.415		522.5	0.434	0.426		672.5	0.405	0.395
572	0.41	0.414		522	0.433	0.424		672	0.404	0.395
571.5	0.41	0.413		521.5	0.431	0.422		671.5	0.404	0.393
571	0.409	0.412		521	0.428	0.42		671	0.403	0.393
570.5	0.409	0.411		520.5	0.426	0.418		670.5	0.402	0.393
570	0.408	0.41		520	0.424	0.415		670	0.401	0.392
569.5	0.407	0.409		519.5	0.422	0.413		669.5	0.401	0.392
569	0.406	0.408		519	0.419	0.411		669	0.4	0.392
568.5	0.406	0.407		518.5	0.417	0.409		668.5	0.4	0.392
568	0.405	0.406		518	0.415	0.407		668	0.399	0.392
567.5	0.404	0.405		517.5	0.412	0.405		667.5	0.399	0.392
567	0.404	0.404		517	0.41	0.403		667	0.398	0.392
566.5	0.404	0.403		516.5	0.408	0.401		666.5	0.397	0.392
566	0.403	0.402		516	0.405	0.398		666	0.397	0.392
565.5	0.402	0.4		515.5	0.403	0.396		665.5	0.396	0.392
565	0.4	0.399		515	0.4	0.394		665	0.396	0.392
564.5	0.399	0.398		514.5	0.398	0.392		664.5	0.396	0.392
564	0.398	0.396		514	0.396	0.39		664	0.396	0.392
563.5	0.397	0.395		513.5	0.394	0.389		663.5	0.395	0.392
563	0.396	0.394		513	0.392	0.387		663	0.395	0.392
562.5	0.396	0.392		512.5	0.39	0.386		662.5	0.395	0.392
562	0.394	0.391		512	0.388	0.383		662	0.395	0.393
561.5	0.393	0.389		511.5	0.386	0.381		661.5	0.395	0.393
561	0.392	0.388		511	0.384	0.38		661	0.395	0.393
560.5	0.39	0.386		510.5	0.382	0.378		660.5	0.395	0.393
560	0.389	0.384		510	0.38	0.376		660	0.395	0.395
559.5	0.389	0.383		509.5	0.378	0.374		659.5	0.395	0.395
559	0.387	0.381		509	0.376	0.373		659	0.395	0.395
558.5	0.386	0.379		508.5	0.374	0.371		658.5	0.395	0.396
558	0.384	0.378		508	0.371	0.369		658	0.395	0.396
557.5	0.382	0.376		507.5	0.369	0.367		657.5	0.395	0.396
557	0.381	0.374		507	0.367	0.365		657	0.396	0.397
556.5	0.38	0.372		506.5	0.365	0.364		656.5	0.396	0.397
556	0.378	0.37		506	0.363	0.362		656	0.396	0.397
555.5	0.376	0.368		505.5	0.361	0.36		655.5	0.396	0.398
555	0.375	0.367		505	0.359	0.359		655	0.396	0.398
554.5	0.374	0.365		504.5	0.357	0.357		654.5	0.396	0.398
554	0.372	0.363		504	0.355	0.356		654	0.396	0.398
553.5	0.371	0.362		503.5	0.353	0.354		653.5	0.396	0.399
553	0.369	0.36		503	0.351	0.352		653	0.396	0.399
552.5	0.368	0.358		502.5	0.35	0.351		652.5	0.397	0.399
552	0.367	0.357		502	0.348	0.349		652	0.397	0.399
551.5	0.365	0.355		501.5	0.346	0.348		651.5	0.397	0.4
551	0.363	0.353		501	0.345	0.347		651	0.397	0.4
550.5	0.362	0.352		500.5	0.343	0.345		650.5	0.398	0.4
550	0.361	0.35		500	0.341	0.344		650	0.398	0.4
549.5	0.359	0.348		499.5	0.339	0.342		649.5	0.398	0.4
549	0.357	0.346		499	0.338	0.341		649	0.399	0.401
548.5	0.356	0.345		498.5	0.336	0.34		648.5	0.399	0.401
548	0.354	0.343		498	0.334	0.338		648	0.399	0.401
547.5	0.353	0.341		497.5	0.332	0.337		647.5	0.399	0.401
547	0.351	0.339		497	0.33	0.335		647	0.399	0.401
546.5	0.349	0.337		496.5	0.328	0.334		646.5	0.399	0.401
546	0.347	0.336		496	0.327	0.332		646	0.399	0.401
545.5	0.346	0.334		495.5	0.325	0.33		645.5	0.4	0.401
545	0.345	0.332		495	0.323	0.329		645	0.4	0.401
544.5	0.343	0.33		494.5	0.321	0.327		644.5	0.4	0.401
544	0.342	0.329		494	0.319	0.326		644	0.4	0.401
543.5	0.34	0.327		493.5	0.318	0.324		643.5	0.4	0.4
543	0.339	0.326		493	0.316	0.323		643	0.4	0.4
542.5	0.337	0.324		492.5	0.314	0.322		642.5	0.4	0.4
542	0.335	0.322		492	0.313	0.32		642	0.4	0.4
541.5	0.333	0.321		491.5	0.311	0.319		641.5	0.4	0.399
541	0.332	0.319		491	0.309	0.318		641	0.4	0.399
540.5	0.331	0.317		490.5	0.308	0.316		640.5	0.4	0.399
540	0.329	0.316		490	0.306	0.314		640	0.4	0.399
539.5	0.328	0.314		489.5	0.305	0.313		639.5	0.4	0.398
539	0.326	0.313		489	0.303	0.311		639	0.399	0.398
538.5	0.325	0.311		488.5	0.302	0.31		638.5	0.399	0.397
538	0.324	0.31		488	0.3	0.308		638	0.399	0.396
537.5	0.322	0.308		487.5	0.299	0.307		637.5	0.398	0.396
537	0.32	0.306		487	0.297	0.306		637	0.398	0.395
536.5	0.318	0.305		486.5	0.295	0.304		636.5	0.397	0.393
536	0.317	0.303		486	0.293	0.303		636	0.397	0.392
535.5	0.316	0.302		485.5	0.292	0.301		635.5	0.396	0.391
535	0.314	0.3		485	0.29	0.3		635	0.396	0.39
534.5	0.312	0.299		484.5	0.289	0.299		634.5	0.395	0.39
534	0.311	0.298		484	0.287	0.298		634	0.395	0.389
533.5	0.31	0.296		483.5	0.286	0.297		633.5	0.394	0.388
533	0.309	0.295		483	0.284	0.295		633	0.393	0.387
532.5	0.307	0.294		482.5	0.283	0.294		632.5	0.393	0.386
532	0.306	0.292		482	0.282	0.293		632	0.392	0.385
531.5	0.304	0.291		481.5	0.28	0.292		631.5	0.391	0.384
531	0.304	0.289		481	0.279	0.291		631	0.39	0.383
530.5	0.302	0.288		480.5	0.278	0.29		630.5	0.389	0.381
530	0.3	0.287		480	0.276	0.289		630	0.388	0.379
529.5	0.298	0.285		479.5	0.275	0.288		629.5	0.387	0.378
529	0.297	0.284		479	0.274	0.287		629	0.386	0.377
528.5	0.296	0.283		478.5	0.272	0.286		628.5	0.385	0.375
528	0.295	0.281		478	0.271	0.284		628	0.384	0.374
527.5	0.293	0.279		477.5	0.269	0.283		627.5	0.383	0.373
527	0.292	0.278		477	0.268	0.282		627	0.382	0.37
526.5	0.29	0.277		476.5	0.267	0.281		626.5	0.381	0.369
526	0.289	0.275		476	0.265	0.28		626	0.38	0.367
525.5	0.288	0.273		475.5	0.264	0.279		625.5	0.378	0.366
525	0.286	0.272		475	0.263	0.278		625	0.377	0.364
524.5	0.284	0.271		474.5	0.262	0.277		624.5	0.376	0.363
524	0.283	0.27		474	0.26	0.276		624	0.374	0.361
523.5	0.282	0.268		473.5	0.259	0.275		623.5	0.373	0.36
523	0.281	0.267		473	0.258	0.275		623	0.372	0.357
522.5	0.28	0.266		472.5	0.257	0.274		622.5	0.371	0.356
522	0.278	0.264		472	0.256	0.273		622	0.369	0.354
521.5	0.277	0.263		471.5	0.255	0.272		621.5	0.368	0.353
521	0.275	0.262		471	0.254	0.271		621	0.366	0.351
520.5	0.275	0.261		470.5	0.253	0.27		620.5	0.365	0.35
520	0.273	0.26		470	0.252	0.27		620	0.363	0.348
519.5	0.272	0.258		469.5	0.251	0.269		619.5	0.362	0.346
519	0.27	0.257		469	0.25	0.268		619	0.36	0.344
518.5	0.269	0.256		468.5	0.249	0.267		618.5	0.359	0.342
518	0.268	0.254		468	0.248	0.267		618	0.357	0.341
517.5	0.267	0.253		467.5	0.247	0.266		617.5	0.356	0.339
517	0.265	0.251		467	0.246	0.265		617	0.354	0.337
516.5	0.263	0.25		466.5	0.245	0.265		616.5	0.352	0.334
516	0.262	0.248		466	0.244	0.264		616	0.351	0.333
515.5	0.261	0.247		465.5	0.243	0.263		615.5	0.349	0.331
515	0.26	0.245		465	0.242	0.262		615	0.347	0.33
514.5	0.258	0.244		464.5	0.241	0.262		614.5	0.345	0.328
514	0.257	0.243		464	0.24	0.261		614	0.344	0.326
513.5	0.256	0.242		463.5	0.239	0.261		613.5	0.342	0.323
513	0.255	0.241		463	0.239	0.26		613	0.34	0.322
512.5	0.254	0.24		462.5	0.238	0.259		612.5	0.339	0.32
512	0.253	0.238		462	0.237	0.259		612	0.337	0.319
511.5	0.251	0.237		461.5	0.236	0.258		611.5	0.336	0.317
511	0.25	0.236		461	0.236	0.257		611	0.334	0.316
510.5	0.248	0.234		460.5	0.235	0.257		610.5	0.333	0.314
510	0.246	0.233		460	0.234	0.256		610	0.331	0.313
509.5	0.246	0.232		459.5	0.233	0.256		609.5	0.329	0.31
509	0.245	0.231		459	0.233	0.256		609	0.328	0.309
508.5	0.243	0.23		458.5	0.232	0.255		608.5	0.326	0.308
508	0.242	0.228		458	0.231	0.255		608	0.325	0.306
507.5	0.241	0.227		457.5	0.231	0.254		607.5	0.323	0.305
507	0.239	0.226		457	0.23	0.254		607	0.321	0.303
506.5	0.239	0.224		456.5	0.229	0.253		606.5	0.319	0.302
506	0.237	0.223		456	0.228	0.252		606	0.318	0.299
505.5	0.236	0.222		455.5	0.227	0.252		605.5	0.316	0.297
505	0.234	0.221		455	0.226	0.251		605	0.314	0.296
504.5	0.233	0.22		454.5	0.225	0.25		604.5	0.313	0.294
504	0.232	0.219		454	0.225	0.25		604	0.311	0.293
503.5	0.232	0.217		453.5	0.224	0.249		603.5	0.31	0.292
503	0.23	0.216		453	0.223	0.249		603	0.308	0.291
502.5	0.229	0.215		452.5	0.222	0.248		602.5	0.307	0.289
502	0.228	0.214		452	0.222	0.248		602	0.305	0.287
501.5	0.227	0.213		451.5	0.221	0.247		601.5	0.304	0.286
501	0.225	0.212		451	0.22	0.247		601	0.303	0.285
500.5	0.225	0.211		450.5	0.219	0.246		600.5	0.301	0.283
500	0.224	0.21		450	0.219	0.244		600	0.3	0.282
499.5	0.223	0.209		449.5	0.218	0.244		599.5	0.298	0.281
499	0.222	0.208		449	0.218	0.243		599	0.297	0.28
498.5	0.221	0.208		448.5	0.217	0.243		598.5	0.295	0.279
498	0.22	0.207		448	0.216	0.242		598	0.294	0.278
497.5	0.219	0.206		447.5	0.215	0.241		597.5	0.292	0.275
497	0.218	0.204		447	0.215	0.241		597	0.291	0.274
496.5	0.217	0.204		446.5	0.214	0.24		596.5	0.29	0.273
496	0.216	0.203		446	0.213	0.239		596	0.288	0.272
495.5	0.214	0.202		445.5	0.212	0.239		595.5	0.287	0.271
495	0.213	0.201		445	0.211	0.238		595	0.286	0.269
494.5	0.213	0.2		444.5	0.21	0.238		594.5	0.284	0.268
494	0.212	0.199		444	0.21	0.237		594	0.283	0.267
493.5	0.211	0.199		443.5	0.209	0.237		593.5	0.282	0.266
493	0.211	0.198		443	0.208	0.236		593	0.28	0.264
492.5	0.209	0.197		442.5	0.208	0.236		592.5	0.279	0.263
492	0.208	0.196		442	0.207	0.235		592	0.278	0.262
491.5	0.207	0.195		441.5	0.207	0.235		591.5	0.277	0.261
491	0.207	0.195		441	0.206	0.235		591	0.276	0.26
490.5	0.205	0.194		440.5	0.205	0.234		590.5	0.275	0.259
490	0.204	0.193		440	0.204	0.234		590	0.274	0.258
489.5	0.204	0.192		439.5	0.203	0.233		589.5	0.272	0.257
489	0.204	0.192		439	0.202	0.232		589	0.271	0.256
488.5	0.203	0.191		438.5	0.202	0.232		588.5	0.27	0.255
488	0.202	0.19		438	0.201	0.231		588	0.269	0.254
487.5	0.201	0.189		437.5	0.2	0.231		587.5	0.267	0.252
487	0.2	0.189		437	0.199	0.231		587	0.266	0.251
486.5	0.2	0.188		436.5	0.198	0.23		586.5	0.265	0.25
486	0.199	0.187		436	0.198	0.23		586	0.264	0.249
485.5	0.198	0.187		435.5	0.197	0.229		585.5	0.263	0.248
485	0.197	0.186		435	0.197	0.229		585	0.261	0.247
484.5	0.196	0.185		434.5	0.196	0.229		584.5	0.26	0.246
484	0.196	0.185		434	0.196	0.229		584	0.259	0.244
483.5	0.196	0.185		433.5	0.195	0.228		583.5	0.258	0.243
483	0.195	0.184		433	0.194	0.228		583	0.256	0.242
482.5	0.194	0.183		432.5	0.194	0.227		582.5	0.255	0.24
482	0.194	0.183		432	0.193	0.227		582	0.254	0.239
481.5	0.193	0.182		431.5	0.192	0.227		581.5	0.253	0.238
481	0.192	0.182		431	0.191	0.226		581	0.252	0.237
480.5	0.191	0.181		430.5	0.191	0.226		580.5	0.251	0.236
480	0.191	0.181		430	0.19	0.226		580	0.25	0.236
479.5	0.19	0.18		429.5	0.189	0.225		579.5	0.249	0.235
479	0.189	0.18		429	0.189	0.225		579	0.248	0.234
478.5	0.189	0.18		428.5	0.188	0.225		578.5	0.246	0.232
478	0.189	0.179		428	0.188	0.225		578	0.245	0.231
477.5	0.189	0.179		427.5	0.187	0.224		577.5	0.244	0.23
477	0.188	0.178		427	0.186	0.224		577	0.243	0.228
476.5	0.188	0.178		426.5	0.186	0.224		576.5	0.241	0.227
476	0.187	0.177		426	0.185	0.223		576	0.24	0.226
475.5	0.186	0.177		425.5	0.184	0.223		575.5	0.239	0.225
475	0.186	0.176		425	0.184	0.223		575	0.238	0.224
474.5	0.185	0.176		424.5	0.184	0.223		574.5	0.237	0.223
474	0.185	0.175		424	0.183	0.222		574	0.236	0.222
473.5	0.184	0.175		423.5	0.183	0.222		573.5	0.235	0.221
473	0.184	0.174		423	0.183	0.222		573	0.234	0.22
472.5	0.183	0.174		422.5	0.182	0.222		572.5	0.232	0.219
472	0.183	0.174		422	0.182	0.222		572	0.231	0.217
471.5	0.182	0.173		421.5	0.181	0.222		571.5	0.23	0.216
471	0.182	0.173		421	0.181	0.222		571	0.229	0.215
470.5	0.182	0.173		420.5	0.181	0.222		570.5	0.228	0.214
470	0.182	0.173		420	0.18	0.222		570	0.227	0.213
469.5	0.181	0.172		419.5	0.18	0.222		569.5	0.226	0.212
469	0.181	0.172		419	0.18	0.222		569	0.225	0.211
468.5	0.18	0.172		418.5	0.18	0.222		568.5	0.223	0.21
468	0.18	0.171		418	0.179	0.222		568	0.222	0.209
467.5	0.179	0.171		417.5	0.179	0.222		567.5	0.221	0.208
467	0.179	0.17		417	0.179	0.223		567	0.22	0.205
466.5	0.179	0.17		416.5	0.178	0.223		566.5	0.218	0.204
466	0.178	0.17		416	0.178	0.223		566	0.217	0.203
465.5	0.178	0.17		415.5	0.178	0.223		565.5	0.216	0.202
465	0.178	0.169		415	0.178	0.223		565	0.215	0.201
464.5	0.177	0.169		414.5	0.178	0.224		564.5	0.213	0.2
464	0.177	0.169		414	0.177	0.224		564	0.212	0.199
463.5	0.176	0.169		413.5	0.178	0.224		563.5	0.211	0.198
463	0.176	0.168		413	0.178	0.224		563	0.21	0.198
462.5	0.176	0.168		412.5	0.178	0.225		562.5	0.209	0.197
462	0.175	0.168		412	0.178	0.225		562	0.208	0.196
461.5	0.175	0.168		411.5	0.178	0.226		561.5	0.207	0.195
461	0.175	0.167		411	0.178	0.226		561	0.206	0.193
460.5	0.175	0.167		410.5	0.178	0.226		560.5	0.205	0.192
460	0.175	0.167		410	0.178	0.227		560	0.204	0.191
459.5	0.175	0.167		409.5	0.178	0.227		559.5	0.203	0.19
459	0.174	0.166		409	0.178	0.227		559	0.202	0.189
458.5	0.174	0.166		408.5	0.178	0.228		558.5	0.2	0.189
458	0.174	0.166		408	0.178	0.228		558	0.199	0.188
457.5	0.173	0.166		407.5	0.178	0.229		557.5	0.198	0.187
457	0.173	0.165		407	0.179	0.23		557	0.197	0.186
456.5	0.172	0.165		406.5	0.179	0.231		556.5	0.196	0.185
456	0.172	0.165		406	0.179	0.231		556	0.195	0.184
455.5	0.172	0.165		405.5	0.179	0.232		555.5	0.194	0.183
455	0.172	0.165		405	0.18	0.232		555	0.193	0.181
454.5	0.172	0.165		404.5	0.18	0.233		554.5	0.192	0.181
454	0.171	0.165		404	0.18	0.233		554	0.191	0.18
453.5	0.171	0.164		403.5	0.18	0.234		553.5	0.19	0.179
453	0.171	0.164		403	0.18	0.235		553	0.189	0.178
452.5	0.17	0.164		402.5	0.181	0.235		552.5	0.188	0.177
452	0.17	0.164		402	0.181	0.236		552	0.187	0.177
451.5	0.17	0.164		401.5	0.181	0.237		551.5	0.187	0.176
451	0.17	0.164		401	0.182	0.237		551	0.186	0.175
450.5	0.169	0.163		400.5	0.182	0.238		550.5	0.185	0.175
450	0.169	0.163		400	0.182	0.238		550	0.184	0.174
449.5	0.169	0.163		399.5	0.182	0.239		549.5	0.183	0.174
449	0.168	0.163		399	0.183	0.239		549	0.182	0.173
448.5	0.168	0.162		398.5	0.183	0.24		548.5	0.181	0.172
448	0.168	0.162		398	0.183	0.24		548	0.18	0.17
447.5	0.168	0.162		397.5	0.183	0.241		547.5	0.179	0.169
447	0.168	0.162		397	0.183	0.242		547	0.178	0.169
446.5	0.168	0.162		396.5	0.183	0.242		546.5	0.177	0.168
446	0.168	0.162		396	0.183	0.243		546	0.177	0.168
445.5	0.168	0.162		395.5	0.183	0.243		545.5	0.176	0.167
445	0.168	0.161		395	0.183	0.244		545	0.175	0.166
444.5	0.167	0.161		394.5	0.183	0.246		544.5	0.174	0.166
444	0.167	0.161		394	0.183	0.246		544	0.173	0.165
443.5	0.167	0.161		393.5	0.184	0.247		543.5	0.172	0.165
443	0.167	0.161		393	0.184	0.247		543	0.172	0.164
442.5	0.167	0.161		392.5	0.184	0.248		542.5	0.171	0.164
442	0.167	0.161		392	0.184	0.248		542	0.17	0.163
441.5	0.166	0.161		391.5	0.184	0.248		541.5	0.17	0.163
441	0.166	0.161		391	0.184	0.249		541	0.169	0.162
440.5	0.166	0.161		390.5	0.183	0.249		540.5	0.169	0.162
440	0.166	0.161		390	0.183	0.249		540	0.168	0.161
439.5	0.165	0.161		389.5	0.183	0.249		539.5	0.167	0.161
439	0.165	0.161		389	0.182	0.25		539	0.166	0.16
438.5	0.165	0.161		388.5	0.182	0.25		538.5	0.166	0.16
438	0.165	0.161		388	0.183	0.25		538	0.165	0.158
437.5	0.165	0.161		387.5	0.182	0.251		537.5	0.164	0.158
437	0.165	0.161		387	0.182	0.251		537	0.164	0.157
436.5	0.165	0.161		386.5	0.182	0.251		536.5	0.163	0.157
436	0.165	0.161		386	0.182	0.251		536	0.162	0.157
435.5	0.165	0.161		385.5	0.181	0.251		535.5	0.162	0.156
435	0.165	0.161		385	0.181	0.251		535	0.161	0.156
434.5	0.164	0.161		384.5	0.18	0.251		534.5	0.16	0.155
434	0.164	0.161		384	0.18	0.251		534	0.16	0.155
433.5	0.164	0.161		383.5	0.179	0.251		533.5	0.159	0.154
433	0.164	0.161		383	0.179	0.251		533	0.159	0.154
432.5	0.164	0.161		382.5	0.179	0.251		532.5	0.158	0.154
432	0.164	0.161		382	0.178	0.25		532	0.157	0.153
431.5	0.164	0.161		381.5	0.178	0.25		531.5	0.157	0.153
431	0.164	0.162		381	0.177	0.251		531	0.156	0.152
430.5	0.164	0.162		380.5	0.177	0.251		530.5	0.156	0.152
430	0.164	0.162		380	0.177	0.252		530	0.155	0.152
429.5	0.164	0.162		379.5	0.176	0.252		529.5	0.155	0.151
429	0.164	0.162		379	0.176	0.252		529	0.154	0.151
428.5	0.164	0.163		378.5	0.175	0.251		528.5	0.154	0.151
428	0.164	0.163		378	0.174	0.251		528	0.153	0.15
427.5	0.164	0.163		377.5	0.174	0.25		527.5	0.153	0.15
427	0.164	0.163		377	0.173	0.25		527	0.152	0.15
426.5	0.164	0.163		376.5	0.173	0.249		526.5	0.152	0.15
426	0.164	0.163		376	0.172	0.249		526	0.151	0.149
425.5	0.164	0.163		375.5	0.172	0.249		525.5	0.151	0.149
425	0.164	0.163		375	0.171	0.249		525	0.151	0.149
424.5	0.164	0.163		374.5	0.171	0.248		524.5	0.15	0.149
424	0.165	0.164		374	0.17	0.248		524	0.15	0.148
423.5	0.165	0.164		373.5	0.17	0.248		523.5	0.149	0.148
423	0.165	0.164		373	0.17	0.248		523	0.149	0.148
422.5	0.165	0.164		372.5	0.17	0.248		522.5	0.148	0.148
422	0.164	0.164		372	0.17	0.248		522	0.148	0.146
421.5	0.164	0.164		371.5	0.17	0.248		521.5	0.148	0.146
421	0.164	0.164		371	0.169	0.249		521	0.147	0.146
420.5	0.164	0.164		370.5	0.169	0.249		520.5	0.147	0.146
420	0.164	0.164		370	0.169	0.249		520	0.147	0.145
419.5	0.164	0.164		369.5	0.169	0.249		519.5	0.146	0.145
419	0.164	0.164		369	0.169	0.249		519	0.146	0.145
418.5	0.164	0.164		368.5	0.169	0.25		518.5	0.145	0.145
418	0.163	0.164		368	0.17	0.25		518	0.145	0.145
417.5	0.163	0.164		367.5	0.17	0.251		517.5	0.145	0.145
417	0.163	0.164		367	0.171	0.252		517	0.144	0.144
416.5	0.163	0.165		366.5	0.171	0.253		516.5	0.144	0.144
416	0.163	0.165		366	0.172	0.253		516	0.144	0.144
415.5	0.162	0.165		365.5	0.173	0.255		515.5	0.144	0.144
415	0.162	0.165		365	0.174	0.255		515	0.143	0.144
414.5	0.162	0.165		364.5	0.175	0.256		514.5	0.143	0.143
414	0.162	0.165		364	0.176	0.257		514	0.143	0.143
413.5	0.162	0.165		363.5	0.177	0.259		513.5	0.142	0.143
413	0.162	0.165		363	0.179	0.26		513	0.142	0.143
412.5	0.162	0.165		362.5	0.18	0.261		512.5	0.142	0.143
412	0.162	0.165		362	0.182	0.262		512	0.142	0.143
411.5	0.162	0.165		361.5	0.183	0.264		511.5	0.142	0.143
411	0.161	0.165		361	0.185	0.265		511	0.141	0.143
410.5	0.161	0.165		360.5	0.186	0.266		510.5	0.141	0.143
410	0.161	0.165		360	0.187	0.267		510	0.141	0.143
409.5	0.161	0.165		359.5	0.188	0.267		509.5	0.14	0.143
409	0.161	0.166		359	0.189	0.268		509	0.14	0.142
408.5	0.161	0.166		358.5	0.191	0.268		508.5	0.14	0.142
408	0.161	0.166		358	0.192	0.269		508	0.14	0.142
407.5	0.16	0.166		357.5	0.192	0.269		507.5	0.14	0.142
407	0.16	0.166		357	0.193	0.269		507	0.139	0.142
406.5	0.16	0.166		356.5	0.194	0.269		506.5	0.139	0.142
406	0.159	0.166		356	0.194	0.269		506	0.139	0.141
405.5	0.159	0.167		355.5	0.194	0.268		505.5	0.139	0.142
405	0.159	0.167		355	0.193	0.267		505	0.139	0.142
404.5	0.159	0.167		354.5	0.192	0.266		504.5	0.139	0.142
404	0.159	0.167		354	0.192	0.265		504	0.139	0.142
403.5	0.159	0.167		353.5	0.191	0.264		503.5	0.138	0.142
403	0.159	0.168		353	0.191	0.263		503	0.138	0.141
402.5	0.158	0.168		352.5	0.19	0.263		502.5	0.138	0.141
402	0.158	0.169		352	0.19	0.262		502	0.138	0.141
401.5	0.158	0.169		351.5	0.189	0.261		501.5	0.138	0.141
401	0.158	0.17		351	0.189	0.26		501	0.138	0.141
400.5	0.158	0.17		350.5	0.188	0.259		500.5	0.137	0.141
400	0.158	0.171		350	0.187	0.258		500	0.137	0.141
								499.5	0.137	0.141
								499	0.137	0.141
								498.5	0.137	0.141
								498	0.137	0.141
								497.5	0.136	0.141
								497	0.136	0.14
								496.5	0.136	0.14
								496	0.136	0.14
								495.5	0.135	0.14
								495	0.135	0.14
								494.5	0.135	0.14
								494	0.135	0.14
								493.5	0.135	0.14
								493	0.135	0.14
								492.5	0.135	0.139
								492	0.135	0.139
								491.5	0.134	0.139
								491	0.134	0.139
								490.5	0.134	0.139
								490	0.134	0.138
								489.5	0.133	0.138
								489	0.133	0.138
								488.5	0.133	0.138
								488	0.133	0.138
								487.5	0.133	0.138
								487	0.133	0.138
								486.5	0.132	0.137
								486	0.132	0.137
								485.5	0.132	0.137
								485	0.131	0.136
								484.5	0.131	0.136
								484	0.131	0.136
								483.5	0.131	0.136
								483	0.131	0.134
								482.5	0.13	0.134
								482	0.13	0.134
								481.5	0.13	0.134
								481	0.129	0.133
								480.5	0.129	0.133
								480	0.129	0.133
								479.5	0.129	0.133
								479	0.128	0.133
								478.5	0.128	0.132
								478	0.128	0.132
								477.5	0.127	0.132
								477	0.127	0.131
								476.5	0.126	0.131
								476	0.126	0.13
								475.5	0.125	0.13
								475	0.125	0.13
								474.5	0.125	0.13
								474	0.125	0.13
								473.5	0.124	0.129
								473	0.124	0.129
								472.5	0.124	0.128
								472	0.123	0.128
								471.5	0.123	0.127
								471	0.123	0.127
								470.5	0.122	0.127
								470	0.122	0.127
								469.5	0.121	0.126
								469	0.121	0.126
								468.5	0.12	0.126
								468	0.12	0.126
								467.5	0.12	0.125
								467	0.119	0.125
								466.5	0.119	0.125
								466	0.119	0.123
								465.5	0.118	0.123
								465	0.118	0.123
								464.5	0.117	0.122
								464	0.117	0.122
								463.5	0.117	0.122
								463	0.116	0.121
								462.5	0.116	0.121
								462	0.116	0.121
								461.5	0.115	0.121
								461	0.115	0.12
								460.5	0.115	0.12
								460	0.114	0.12
								459.5	0.114	0.12
								459	0.114	0.119
								458.5	0.113	0.119
								458	0.113	0.119
								457.5	0.113	0.119
								457	0.112	0.118
								456.5	0.112	0.118
								456	0.111	0.118
								455.5	0.111	0.118
								455	0.111	0.118
								454.5	0.11	0.118
								454	0.11	0.117
								453.5	0.11	0.117
								453	0.11	0.117
								452.5	0.109	0.117
								452	0.109	0.116
								451.5	0.109	0.116
								451	0.109	0.116
								450.5	0.108	0.116
								450	0.108	0.116
								449.5	0.108	0.116
								449	0.108	0.115
								448.5	0.107	0.115
								448	0.107	0.115
								447.5	0.107	0.115
								447	0.106	0.115
								446.5	0.106	0.115
								446	0.106	0.115
								445.5	0.105	0.115
								445	0.105	0.115
								444.5	0.105	0.115
								444	0.105	0.115
								443.5	0.105	0.115
								443	0.105	0.115
								442.5	0.104	0.114
								442	0.104	0.114
								441.5	0.104	0.114
								441	0.104	0.114
								440.5	0.103	0.114
								440	0.103	0.114
								439.5	0.103	0.114
								439	0.103	0.114
								438.5	0.103	0.115
								438	0.103	0.114
								437.5	0.103	0.114
								437	0.102	0.114
								436.5	0.102	0.114
								436	0.102	0.114
								435.5	0.102	0.115
								435	0.102	0.115
								434.5	0.102	0.115
								434	0.101	0.115
								433.5	0.101	0.115
								433	0.101	0.115
								432.5	0.101	0.115
								432	0.101	0.115
								431.5	0.101	0.116
								431	0.101	0.116
								430.5	0.101	0.116
								430	0.101	0.116
								429.5	0.101	0.116
								429	0.101	0.116
								428.5	0.101	0.117
								428	0.101	0.117
								427.5	0.101	0.117
								427	0.101	0.118
								426.5	0.101	0.118
								426	0.101	0.118
								425.5	0.101	0.118
								425	0.102	0.119
								424.5	0.102	0.119
								424	0.102	0.119
								423.5	0.102	0.119
								423	0.102	0.12
								422.5	0.102	0.12
								422	0.103	0.121
								421.5	0.103	0.121
								421	0.103	0.121
								420.5	0.103	0.122
								420	0.103	0.122
								419.5	0.103	0.123
								419	0.103	0.123
								418.5	0.103	0.125
								418	0.104	0.125
								417.5	0.104	0.126
								417	0.104	0.126
								416.5	0.104	0.126
								416	0.105	0.127
								415.5	0.105	0.127
								415	0.106	0.128
								414.5	0.106	0.129
								414	0.106	0.13
								413.5	0.107	0.13
								413	0.107	0.131
								412.5	0.107	0.131
								412	0.107	0.132
								411.5	0.107	0.132
								411	0.108	0.132
								410.5	0.108	0.133
								410	0.108	0.133
								409.5	0.108	0.134
								409	0.109	0.136
								408.5	0.109	0.137
								408	0.11	0.137
								407.5	0.11	0.138
								407	0.11	0.138
								406.5	0.111	0.139
								406	0.111	0.14
								405.5	0.111	0.14
								405	0.111	0.141
								404.5	0.111	0.142
								404	0.111	0.142
								403.5	0.112	0.143
								403	0.112	0.144
								402.5	0.112	0.144
								402	0.112	0.145
								401.5	0.113	0.146
								401	0.113	0.148
								400.5	0.113	0.148
								400	0.113	0.149
	--
	--
	--
	--
	--
	--
	--
	--
	--
	--
	--
	--
	--
	--
	--
	--
	--
	--
	--
	--
	--
	--
	--
	--
	--
	--
	--
	--
	--
	--
	--
	--
	--
	--
	--
	--
	--
	--
	--
	--
	--
	--
	--
	--
	--
	--
	--
	--
	--
	--
	--
	--
	--
	--
	--
	--
	--
	--
	--
	--
	--
	--
	--
	--
	--
	--
	--
	--
	--
	--
	--
	--
	--
	--
	--
	--
	--
	--
	--
	--
	--
	--
	--
	--
	--
	--
	--
	--
	--
	--
	--
	--
	--
	--
	--
	--
	--
	--
	--
	--
	--
	--
	--
	--
	--
	--
	--
	--
	--
	--
	--
	--
	--
	--
	--
	--
	--
	--
	--
	--
	--
	--
	--
	--
	--
	--
	--
	--
	--
	--
	--
	--
	--
	--
	--
	--
	--
	--
	--
	--
	--
	--
	--
	--
	--
	--
	--
	--
	--
	--
	--
	--
	--
	--
	--
	--
	--
	--
	--
	--
	--
	--
	--
	--
	--
	--
	--
	--
	--
	--
	--
	--
	--
	--
	--
	--
	--
	--
	--
	--
	--
	--
	--
	--
	--
	--
	--
	--
	--
	--
	--
	--
	--
	--
	--
	--
	--
	--
	--
	--
	--					--				--
	--					--				--
	--					--				--
	--					--				--
	--					--				--
	--					--				--
	--					--				--
	--					--				--
	--					--				--
	--					--				--
	--					--				--
	--					--				--
	--					--				--
	--					--				--
	--
	--
	--
	--
	--
	--
	--
	--
	--
	--
	--
	--
	--
	--
	--
	--
	--
	--
	--
	--
	--
	--
	--
	--
	--
	--
	--
	--
	--
	--
	--
	--
	--
	--
	--
	--
	--
	--
	--
	--
	--
	--
	--
	--
	--
	--
	--
	--
	--
	--
	--
	--
	--
	--
	--
	--
	--
	--
	--
	--
	--
	--
	--
	--
	--
	--
	--
	--
	--
	--
	--
	--
	--
	--
	--
	--
	--
	--
	--
	--
	--
	--
	--
	--
	--
	--
	--
	--
	--
	--
	--
	--
	--
	--
	--
	--
	--
	--
	--
	--
	--
	--
	--
	--
	--
	--
	--
	--
	--
	--
	--
	--
	--
	--
	--
	--
	--
	--
	--
	--
	--
	--
	--
	--
	--
	--
	--
	--
	--
	--
	--
	--
	--
	--
	--
	--
	--
	--
	--
	--
	--
	--
	--
	--
	--
	--
	--
	--
	--
	--
	--
	--
	--
	--
	--
	--
	--
	--
	--
	--
	--
	--
	--
	--
	--
	--
	--
	--
	--
	--
	--
	--
	--
	--
	--
	--
	--
	--
	--
	--
	--
	--
	--
	--
	--
	--
	--
	--
	--
	--
	--
	--
	--
	--
	--
	--
	--
	--
	--
	--
	--
	--
	--
	--
	--
	--
	--
	--
	--
	--
	--
	--
	--
	--
	--
	--
	--
	--
	--
	--
	--
	--
	--
	--
	--
	--
	--
	--
	--
	--
	--
	--
	--
	--
	--
	--
	--
	--
	--
	--
	--
	--
	--
	--
	--
	--
	--
	--
	--
	--
	--
	--
	--
	--
	--
	--
	--
	--
	--
	--
	--
	--
	--
	--
	--
	--
	--
	--
	--
	--
	--
	--
	--
	--
	--
	--
	--
	--
	--
	--
	--
	--
	--
	--
	--
	--
	--
	--
	--
	--
	--
	--
	--
	--
	--
	--
	--
	--
	--
	--
	--
	--
	--
	--
	--
	--
	--
	--
	--
	--
	--
	--
	--
	--
	--
	--
	--
	--
	--
	--
	--
	--
	--
	--
	--
	--
	--
	--
	--
	--
	--
	--
	--
	--
	--
	--
	--
	--
	--
	--
	--
	--
	--
	--
	--
	--
	--
	--
	--
	--
	--
	--
	--
	--
	--
	--
	--
	--
	--
	--
	--
	--
	--
	--
	--
	--
	--
	--
	--
	--
	--
	--
	--
	--
	--
	--
	--
	--
	--
	--
	--
	--
	--
	--
	--
	--
	--
	--
	--
	--
	--
	--
	--
	--
	--
	--
	--
	--
	--
	--
	--
	--
	--
	--
	--
	--
	--
	--
	--
	--
	--
	--
	--
	--
	--
	--
	--
	--
	--
	--
	--
	--
	--
	--
	--
	--
	--
	--
	--
	--
	--
	--
	--
	--
	--
	--
	--
	--
	--
	--
	--
	--
	--
	--
	--
	--
	--
	--
	--
	--
	--
	--
	--
	--
	--
	--
	--
	--
	--
	--
	--
	--
	--
	--
	--
	--
	--
	--
	--
	--
	--
	--
	--
	--
	--
	--
	--
	--
	--
	--
	--
	--
	--
	--
	--
	--
	--
	--
	--
	--
	--
	--
	--
	--
	--
	--
	--
	--
	--
	--
	--
	--
	--
	--
	--
	--
	--
	--
	--
	--
	--
	--
	--
	--
	--
	--
	--
	--
	--
	--
	--
	--
	--
	--
	--
	--
	--
	--
	--
	--
	--
	--
	--
	--
	--
	--
	--
	--
	--
	--
	--
	--
	--
	--
	--
	--
	--
	--
	--
	--
	--
	--
	--
	--
	--
	--
	--
	--
	--
	--
	--
	--
	--
	--
	--
	--
	--
	--
	--
	--
	--
	--
	--
	--
	--
	--
	--
	--
	--
	--
	--
	--
	--
	--
	--
	--
	--
	--
	--
	--
	--
	--
	--
	--
	--
	--
	--
	--
	--
	--
	--
	--
	--
	--
	--
	--
	--
	--
	--
	--
	--
	--
	--
	--
	--
	--
	--
	--
	--
	--
	--
	--
	--
	--
	--
	--
	--
	--
	--
	--
	--
	--
	--
	--
	--
	--
	--
	--
	--
	--
	--
	--
	--
	--
	--
	--
	--
	--
	--
	--
	--
	--
	--
	--
	--
	--
	--
	--
	--
	--
	--
	--
	--
	--
	--
	--
	--
	--
	--
	--
	--
	--
	--
	--
	--
	--
	--
	--
	--
	--
	--
	--
	--
	--
	--
	--
	--
	--
	--
	--
	--
	--
	--
	--
	--
	--
	--
	--
	--
	--
	--
	--
	--
	--
	--
	--
	--
	--
	--
	--
	--
	--
	--
	--
	--
	--
	--
	--
	--
	--
	--
	--
	--
	--
	--
	--
	--
	--
	--
	--
	--
	--
	--
	--
	--
	--
	--
	--
	--
	--
	--
	--
	--
	--
	--
	--
	--
	--
	--
	--
	--
	--
	--
	--
	--
	--
	--
	--
	--
	--
	--
	--
	--
	--
	--
	--
	--
	--
	--
	--
	--
	--
	--
	--
	--
	--
	--
	--
	--
	--
	--
	--
	--
	--
[truncated: 4,054 more rows]

## Sheet: Fig.2b,d,f
PM6			PM6+INMB-F				D18-Cl			D18-Cl+INMB-F				PTB7-Th			PTB7-Th+INMB-F
	OOP	IP		OOP	IP			OOP	IP		OOP	IP			OOP	IP		OOP	IP
0.298215	3251.64	-115.609	0.298215	5959.12	316.173		0.298215	870.84	103.039	0.298215	921.181	173.128		0.327825	638.206	344.995	0.327825	632.244	447.206
0.302445	3402.92	-88.7617	0.302445	6274.98	347.535		0.302445	902.191	137.816	0.302445	944.939	219.284		0.332055	642.666	359.719	0.332055	636.784	465.082
0.306675	3491.28	-57.3076	0.306675	6458.16	376.138		0.306675	917.266	174.93	0.306675	949.366	267.427		0.336285	646.672	370.166	0.336285	639.704	476.22
0.310905	3516.9	-22.4173	0.310905	6495.24	400.779		0.310905	916.479	212.34	0.310905	934.031	314.546		0.340515	650.113	378.467	0.340515	642.504	484.032
0.315135	3497.28	13.43	0.315135	6398.32	420.506		0.315135	906.31	248.364	0.315135	907.161	358.064		0.344745	653.809	384.182	0.344745	646.721	488.609
0.319365	3468.04	47.7696	0.319365	6204.94	435.669		0.319365	899.803	281.887	0.319365	882.591	396.577		0.348975	657.272	386.6	0.348975	650.719	488.118
0.323595	3446.1	78.715	0.323595	5959.39	445.467		0.323595	901.455	311.761	0.323595	866.158	428.225		0.353205	660.211	386.677	0.353205	655.027	484.309
0.327825	3409.07	103.957	0.327825	5650.92	449.71		0.327825	902.399	337.382	0.327825	850.308	451.109		0.357435	662.074	383.872	0.357435	658.911	476.476
0.332055	3352.52	122.582	0.332055	5276.29	448.006		0.332055	902.256	356.854	0.332055	833.845	463.189		0.361665	663.595	380.054	0.361665	663.314	465.795
0.336285	3275.86	133.712	0.336285	4849.27	440.38		0.336285	900.064	369.436	0.336285	816.007	464.687		0.365895	664.258	376.501	0.365895	667.942	455.065
0.340515	3182.03	139.622	0.340515	4394.49	429.163		0.340515	896.155	376.995	0.340515	796.961	458.46		0.370125	664.89	373.407	0.370125	673.456	446.119
0.344745	3074.6	139.492	0.344745	3927.06	414.733		0.344745	891.445	379.243	0.344745	777.767	445.025		0.374355	664.705	373.15	0.374355	679.767	440.644
0.348975	2952.38	132.299	0.348975	3463.55	397.127		0.348975	884.675	375.394	0.348975	757.27	424.317		0.378585	664.699	374.198	0.378585	685.71	439.444
0.353205	2819.13	120.511	0.353205	3022.72	378.347		0.353205	876.977	368.595	0.353205	736.428	399.026		0.382815	664.926	374.635	0.382815	690.865	439.183
0.357435	2679.27	103.682	0.357435	2615.04	357.899		0.357435	868.047	358.008	0.357435	715.39	369.926		0.387045	664.232	375.591	0.387045	696.296	438.505
0.361665	2534.17	82.5331	0.361665	2250.62	336.85		0.361665	858.791	344.785	0.361665	695.161	338.355		0.391275	663.499	375.763	0.391275	702.256	437.517
0.365895	2386.38	62.15	0.365895	1930.22	316.223		0.365895	848.169	331.313	0.365895	675.78	309.459		0.395505	661.614	375.173	0.395505	707.999	436.934
0.370125	2238.79	43.686	0.370125	1656.28	298.158		0.370125	836.959	319.68	0.370125	657.093	285.328		0.399735	660.152	374.846	0.399735	713.725	437.809
0.374355	2091.28	31.7512	0.374355	1427.38	283.623		0.374355	825.736	313.428	0.374355	639.967	270.026		0.403965	657.997	374.831	0.403965	718.874	438.837
0.378585	1947.02	25.1155	0.378585	1235.15	271.705		0.378585	814.839	310.652	0.378585	623.662	262.264		0.408195	654.796	376.24	0.408195	722.5	439.968
0.382815	1808.6	20.0712	0.382815	1079.09	259.902		0.382815	804.165	309.168	0.382815	609.295	258.078		0.412425	651.828	377.261	0.412425	726.105	440.947
0.387045	1673.06	15.2318	0.387045	951.774	247.677		0.387045	792.617	308.165	0.387045	595.097	255.181		0.416655	648.313	377.728	0.416655	729.385	440.585
0.391275	1542.55	11.7735	0.391275	841.359	236.246		0.391275	779.409	307.412	0.391275	581.384	253.627		0.420885	644.95	378.839	0.420885	731.108	441.048
0.395505	1419.6	9.13598	0.395505	749.26	225.408		0.395505	765.877	307.88	0.395505	569.599	252.857		0.425115	641.004	381.241	0.425115	732.961	443.395
0.399735	1304.06	8.37765	0.399735	672.457	216.179		0.399735	753.209	309.395	0.399735	559.906	253.807		0.429345	636.752	383.412	0.429345	734.084	446.056
0.403965	1196.34	7.65458	0.403965	607.903	207.595		0.403965	740.553	311.992	0.403965	550.955	255.581		0.433575	632.577	384.828	0.433575	733.493	446.565
0.408195	1094.56	7.67465	0.408195	547.634	199.144		0.408195	727.075	314.878	0.408195	541.633	257.644		0.437805	627.686	385.014	0.437805	731.377	446.756
0.412425	1001.07	7.7372	0.412425	496.296	190.949		0.412425	714.514	317.828	0.412425	534.47	258.592		0.442035	622.467	386.173	0.442035	727.942	448.274
0.416655	915.649	8.14139	0.416655	451.82	182.984		0.416655	702.641	319.893	0.416655	528.861	258.89		0.446265	617.512	387.313	0.446265	724.463	449.186
0.420885	836.507	8.49032	0.420885	411.988	176.221		0.420885	691.466	321.691	0.420885	523.741	259.921		0.450495	611.715	388.007	0.450495	719.938	450.162
0.425115	764.135	9.76773	0.425115	376.307	170.92		0.425115	679.813	324.567	0.425115	518.357	261.781		0.454725	606.081	389.38	0.454725	714.982	451.179
0.429345	699.627	10.5918	0.429345	345.147	165.99		0.429345	667.842	327.978	0.429345	512.862	264.08		0.458955	601.349	390.773	0.458955	709.656	452.326
0.433575	640.222	11.066	0.433575	317.01	160.725		0.433575	655.88	331.442	0.433575	508.213	266.736		0.463185	596.545	391.595	0.463185	703.7	454.348
0.437805	585.717	11.5782	0.437805	291.417	155.755		0.437805	644.136	334.512	0.437805	502.904	269.251		0.467415	591.711	392.472	0.467415	696.676	455.973
0.442035	538.057	12.7457	0.442035	269.345	152.094		0.442035	633.568	338.585	0.442035	497.115	272.234		0.471645	587.363	393.653	0.471645	691.052	455.517
0.446265	495.161	13.0958	0.446265	249.036	147.77		0.446265	623.489	341.801	0.446265	492.085	275.065		0.475875	583.133	393.588	0.475875	685.695	456.31
0.450495	456.028	13.6893	0.450495	230.083	142.918		0.450495	612.923	344.846	0.450495	486.44	277.228		0.480105	578.973	393.612	0.480105	680.285	458.684
0.454725	421.606	15.1428	0.454725	213.779	139.192		0.454725	604.357	348.194	0.454725	481.719	279.709		0.484335	574.012	394.164	0.484335	673.577	460.234
0.458955	392.367	18.1218	0.458955	200.496	135.689		0.458955	597.03	351.657	0.458955	478.281	282.662		0.488565	568.926	395.438	0.488565	666.54	462.306
0.463185	367.771	20.3464	0.463185	191.24	130.883		0.463185	590.183	354.782	0.463185	474.179	286.87		0.492795	564.229	397.271	0.492795	660.343	463.341
0.467415	344.528	20.8739	0.467415	181.645	125.889		0.467415	583.104	357.376	0.467415	469.385	289.889		0.497025	560.162	397.664	0.497025	654.218	463.214
0.471645	322.309	21.0012	0.471645	172.714	121.057		0.471645	576.239	360.256	0.471645	465.656	291.613		0.501255	556.162	397.624	0.501255	648.433	463.043
0.475875	304.032	22.0206	0.475875	164.855	116.727		0.475875	569.338	364.133	0.475875	461.664	293.283		0.505485	552.937	398.321	0.505485	643.029	465.015
0.480105	288.036	24.1774	0.480105	157.693	112.705		0.480105	562.992	368.401	0.480105	458.816	296.506		0.509715	548.784	399.879	0.509715	636.661	465.995
0.484335	271.822	27.6652	0.484335	149.073	109.516		0.484335	557.168	372.541	0.484335	454.809	300.447		0.513945	544.124	400.681	0.513945	629.539	466.315
0.488565	256.777	30.5851	0.488565	141.328	106.243		0.488565	551.694	376.854	0.488565	450.479	304.202		0.518175	540.877	401.929	0.518175	622.836	466.498
0.492795	244.35	33.8561	0.492795	134.178	103.325		0.492795	547.486	380.87	0.492795	446.959	308.14		0.522405	537.135	402.386	0.522405	616.88	466.303
0.497025	233.646	36.4012	0.497025	128.623	99.9764		0.497025	544.408	384.708	0.497025	444.456	311.118		0.526635	534.059	402.391	0.526635	611.244	467.088
0.501255	223.612	38.3874	0.501255	123.262	96.8715		0.501255	541.02	387.889	0.501255	441.812	314.225		0.530865	531.603	401.165	0.530865	606.698	466.759
0.505485	215.081	41.4137	0.505485	118.78	95.0427		0.505485	538.397	391.873	0.505485	439.066	318.879		0.535095	527.546	400.544	0.535095	600.434	467.06
0.509715	207.084	44.3369	0.509715	114.351	93.5725		0.509715	533.936	396.514	0.509715	435.753	324.102		0.539325	523.815	401.572	0.539325	595.889	468.382
0.513945	198.933	45.7621	0.513945	109.224	91.1676		0.513945	528.847	401.691	0.513945	433.201	329.472		0.543555	521.047	401.817	0.543555	591.673	469.159
0.518175	190.362	47.4791	0.518175	104.567	89.5856		0.518175	524.16	407.733	0.518175	431.724	335.671		0.547785	517.059	402.342	0.547785	587.965	470
0.522405	182.297	49.0177	0.522405	100.126	87.4842		0.522405	520.243	413.072	0.522405	430.024	341.572		0.552015	513.998	403.935	0.552015	585.755	471.155
0.526635	176.2	50.6704	0.526635	96.6044	85.4524		0.526635	517.805	419.335	0.526635	427.314	346.989		0.556245	510.403	403.494	0.556245	584.299	471.767
0.530865	170.557	50.8333	0.530865	93.6569	81.759		0.530865	515.412	424.224	0.530865	425.537	350.665		0.560475	507.273	403.462	0.560475	583.044	474.043
0.535095	163.521	51.2352	0.535095	89.8535	79.2031		0.535095	511.287	428.924	0.535095	422.213	353.995		0.564705	504.266	402.939	0.564705	581.772	474.805
0.539325	157.787	52.5737	0.539325	87.3421	77.8035		0.539325	509.032	433.498	0.539325	420.763	358.244		0.568935	500.836	403.101	0.568935	579.475	475.198
0.543555	153.479	52.588	0.543555	86.2321	76.0255		0.543555	507.919	436.747	0.543555	419.672	360.916		0.573165	497.957	403.113	0.573165	577.696	476.32
0.547785	149.307	52.7037	0.547785	84.3029	74.9283		0.547785	506.148	439.9	0.547785	418.298	362.705		0.577395	495.902	403.115	0.577395	576.196	475.6
0.552015	145.825	52.9354	0.552015	83.5792	75.4835		0.552015	504.673	442.24	0.552015	417.561	363.931		0.581625	494.619	403.242	0.581625	574.751	474.771
0.556245	141.598	53.222	0.556245	82.2448	75.3439		0.556245	502.82	443.406	0.556245	417.492	363.111		0.585855	494.701	402.548	0.585855	574.963	473.779
0.560475	138.623	54.991	0.560475	80.6002	75.493		0.560475	501.38	443.943	0.560475	416.512	361.201		0.590085	494.832	402.627	0.590085	574.466	474.023
0.564705	136.162	55.9397	0.564705	79.2775	75.3264		0.564705	500.092	441.703	0.564705	415.627	357.83		0.594315	495.05	403.421	0.594315	573.439	474.08
0.568935	131.948	56.9217	0.568935	76.8595	75.5261		0.568935	498.063	439.058	0.568935	413.665	353.891		0.598545	494.023	404.047	0.598545	571.412	474.681
0.573165	128.406	57.978	0.573165	75.4755	75.7479		0.573165	495.746	437.27	0.573165	411.845	348.798		0.602775	494.485	405.613	0.602775	569.623	474.891
0.577395	125.509	60.3397	0.577395	73.7553	76.5289		0.577395	493.461	434.729	0.577395	410.875	343.776		0.607005	494.249	404.898	0.607005	568.349	474.271
0.581625	122.453	63.0602	0.581625	73.4026	77.4391		0.581625	491.531	431.182	0.581625	410.556	338.764		0.611235	494.459	403.96	0.611235	567.09	473.888
0.585855	120.737	65.6652	0.585855	74.5778	77.6272		0.585855	491.34	426.33	0.585855	410.223	333.798		0.615465	493.879	403.578	0.615465	565.052	473.454
0.590085	119.153	69.1908	0.590085	75.8348	78.9398		0.590085	490.528	422.935	0.590085	409.685	330.192		0.619695	492.032	403.922	0.619695	562.037	473.092
0.594315	117.251	72.6095	0.594315	78.5574	79.7346		0.594315	489.42	420.225	0.594315	410.608	327.123		0.623925	489.552	404.164	0.623925	560.469	471.506
0.598545	113.808	76.6242	0.598545	81.4965	80.8408		0.598545	488.008	418.977	0.598545	411.59	324.843		0.628155	488.092	404.089	0.628155	558.924	470.6
0.602775	112.127	81.5582	0.602775	85.5563	83.7875		0.602775	487.456	419.023	0.602775	412.651	323.609		0.632385	485.654	404.902	0.632385	557.913	470.87
0.607005	110.589	85.7005	0.607005	90.0143	85.511		0.607005	486.933	417.514	0.607005	412.477	322.283		0.636615	483.5	404.579	0.636615	557.54	471.22
0.611235	108.839	90.1206	0.611235	94.0651	87.3548		0.611235	486.43	414.943	0.611235	411.771	320.571		0.640845	481.491	401.697	0.640845	556.537	470.531
0.615465	106.324	95.1027	0.615465	97.5284	89.907		0.615465	484.709	413.103	0.615465	410.687	319.573		0.645075	480.923	400.695	0.645075	556.198	468.79
0.619695	102.94	99.5081	0.619695	99.9535	93.1054		0.619695	481.829	412.133	0.619695	408.768	319.474		0.649305	479.279	398.775	0.649305	554.942	466.874
0.623925	100.411	103.214	0.623925	101.799	96.0227		0.623925	480.169	411.169	0.623925	406.864	318.983		0.653535	476.75	398.998	0.653535	552.258	466.417
0.628155	99.098	107.382	0.628155	103.131	98.3965		0.628155	478.257	411.054	0.628155	405.209	319.15		0.657765	474.379	398.61	0.657765	549.779	464.828
0.632385	98.3059	112.176	0.632385	103.571	102.275		0.632385	475.36	411.235	0.632385	403.997	319.864		0.661995	473.168	398.872	0.661995	546.857	463.604
0.636615	96.7186	115.505	0.636615	103.843	105.663		0.636615	472.22	410.238	0.636615	402.477	320.216		0.666225	472.405	399.094	0.666225	545.072	462.408
0.640845	94.6521	116.446	0.640845	101.789	106.409		0.640845	469.838	408.278	0.640845	401.302	317.971		0.670455	471.666	398.916	0.670455	543.363	461.395
0.645075	94.6598	116.979	0.645075	100.409	106.979		0.645075	468.487	405.965	0.645075	399.785	317.005		0.674685	471.069	398.577	0.674685	541.324	460.975
0.649305	93.4219	115.47	0.649305	98.2258	106.46		0.649305	465.98	403.708	0.649305	397.311	315.791		0.678915	470.81	397.196	0.678915	539.983	460.652
0.653535	90.3343	115.441	0.653535	94.164	106.512		0.653535	462.731	403.812	0.653535	394.554	317.068		0.683145	469.032	395.257	0.683145	537.584	458.933
0.657765	87.6778	114.739	0.657765	90.2161	105.79		0.657765	460.237	404.531	0.657765	392.159	317.294		0.687375	468.645	393.401	0.687375	535.837	456.33
0.661995	84.7592	113.69	0.661995	85.5939	104.833		0.661995	458.457	403.275	0.661995	390.298	317.947		0.691605	467.346	391.324	0.691605	534.755	454.153
0.666225	83.1408	111.857	0.666225	82.6281	102.894		0.666225	457.54	401.947	0.666225	388.426	319.436		0.695835	466.264	390.923	0.695835	532.706	452.426
0.670455	81.7739	109.232	0.670455	79.6445	99.3049		0.670455	457.432	400.737	0.670455	386.115	319.676		0.700065	465.098	390.383	0.700065	530.302	450.596
0.674685	80.1276	105.352	0.674685	77.5948	95.6624		0.674685	456.442	400.099	0.674685	384.998	319.667		0.704295	463.261	389.407	0.704295	528.758	449.159
0.678915	79.7444	101.916	0.678915	76.9515	91.2154		0.678915	457.174	400.249	0.678915	385.152	320.151		0.708525	462.527	387.316	0.708525	528.741	447.12
0.683145	78.1963	97.7284	0.683145	76.749	87.4742		0.683145	457.024	399.427	0.683145	385.018	320.28		0.712755	463.038	387.044	0.712755	529.302	447.014
0.687375	77.9141	92.3711	0.687375	77.056	83.3081		0.687375	457.129	397.673	0.687375	385.011	319.44		0.716985	462.632	385.458	0.716985	528.914	446.279
0.691605	76.1186	86.9192	0.691605	77.7867	78.475		0.691605	455.775	395.09	0.691605	384.033	317.686		0.721215	462.711	382.953	0.721215	530.208	446.406
0.695835	74.8127	83.3413	0.695835	78.6561	74.9203		0.695835	453.858	393.484	0.695835	383.495	316.533		0.725445	462.524	380.43	0.725445	530.684	445.691
0.700065	74.2201	79.4904	0.700065	79.5373	72.292		0.700065	451.249	393.636	0.700065	382.399	314.911		0.729675	463.024	379.499	0.729675	531.336	444.838
0.704295	73.2602	74.3941	0.704295	81.5388	69.6278		0.704295	448.768	393.385	0.704295	381.193	312.701		0.733905	462.396	378.306	0.733905	530.989	445.849
0.708525	72.4979	70.5332	0.708525	83.8086	67.2307		0.708525	447.391	391.323	0.708525	380.291	310.274		0.738135	461.73	378.396	0.738135	530.759	447.072
0.712755	72.9381	68.2568	0.712755	86.9977	65.5742		0.712755	445.984	390.644	0.712755	380.776	309.244		0.742365	461.587	377.359	0.742365	530.908	448.05
0.716985	73.4042	65.1468	0.716985	90.0279	65.2869		0.716985	444.338	388.746	0.716985	380.669	306.956		0.746595	460.857	376.199	0.746595	529.94	449.071
0.721215	73.7284	63.0549	0.721215	93.0812	64.8946		0.721215	443.627	386.696	0.721215	381.072	304.935		0.750825	460.742	375.126	0.750825	530.82	450.172
0.725445	73.5936	60.6509	0.725445	95.5494	64.6061		0.725445	443.115	384.355	0.725445	380.649	303.429		0.755055	461.327	373.232	0.755055	531.976	449.922
0.729675	73.6984	58.8192	0.729675	99.1332	66.2064		0.729675	442.359	382.56	0.729675	379.601	302.473		0.759285	461.194	371.871	0.759285	532.711	450.169
0.733905	73.5024	57.7407	0.733905	101.829	67.574		0.733905	441.522	382.002	0.733905	378.08	301.403		0.763515	459.543	370.48	0.763515	532.635	450.679
0.738135	73.4318	58.159	0.738135	104.388	70.2233		0.738135	441.623	381.417	0.738135	377.691	301.086		0.767745	456.834	370.185	0.767745	531.665	450.644
0.742365	72.2737	57.2169	0.742365	106.735	71.8888		0.742365	441.2	379.676	0.742365	377.681	299.063		0.771975	454.27	370.232	0.771975	530.531	449.56
0.746595	70.8751	55.832	0.746595	107.733	72.253		0.746595	439.977	377.276	0.746595	376.857	296.35		0.776205	451.867	371.371	0.776205	528.608	449.552
0.750825	71.4285	55.5714	0.750825	109.673	73.4639		0.750825	439.292	376.101	0.750825	376.697	294.63		0.780435	448.805	372.748	0.780435	524.038	449.982
0.755055	71.9108	53.599	0.755055	111.618	72.3917		0.755055	439.794	373.845	0.755055	377.041	290.91		0.784665	445.381	372.734	0.784665	521.024	449.707
0.759285	72.3148	51.1329	0.759285	113.536	71.4632		0.759285	439.226	372.091	0.759285	376.609	288.65		0.788895	442.659	372.337	0.788895	519.826	449.837
0.763515	72.9899	49.6051	0.763515	114.364	70.919		0.763515	438.668	370.564	0.763515	376.121	286.871		0.793125	440.953	372.395	0.793125	518.796	450.209
0.767745	72.3265	47.1084	0.767745	115.678	70.3115		0.767745	436.977	367.859	0.767745	374.771	285.192		0.797355	438.276	373.439	0.797355	517.022	450.979
0.771975	71.9418	45.033	0.771975	117.013	69.7649		0.771975	434.413	365.033	0.771975	372.885	282.832		0.801585	436.394	373.687	0.801585	515.239	451.784
0.776205	71.7834	43.5188	0.776205	118.63	69.0358		0.776205	431.402	363.84	0.776205	371.102	281.071		0.805815	433.888	374.559	0.805815	514.2	452.692
0.780435	70.919	42.9412	0.780435	120.597	70.2754		0.780435	427.455	363.469	0.780435	368.297	279.692		0.810045	431.459	374.711	0.810045	512.663	452.829
0.784665	70.4618	41.2015	0.784665	122.244	71.632		0.784665	423.458	362.591	0.784665	365.383	277.932		0.814275	430.329	375.548	0.814275	511.536	453.739
0.788895	70.2563	39.9515	0.788895	125.71	72.8622		0.788895	420.528	360.562	0.788895	363.735	276.599		0.818505	429.314	376.51	0.818505	510.226	455.911
0.793125	69.6523	40.1608	0.793125	129.016	74.3366		0.793125	417.766	358.698	0.793125	362.034	275.732		0.822735	428.507	377.122	0.822735	508.963	457.436
0.797355	69.3133	40.8988	0.797355	131.882	76.5992		0.797355	414.151	357.562	0.797355	359.748	275.512		0.826965	426.419	376.473	0.826965	507.841	458.197
0.801585	69.0483	41.6216	0.801585	135.067	80.051		0.801585	410.825	356.758	0.801585	356.865	275.8		0.831195	425.963	375.869	0.831195	507.896	457.106
0.805815	69.0369	42.3854	0.805815	138.219	84.1298		0.805815	407.344	355.771	0.805815	354.282	276.731		0.835425	427.34	375.575	0.835425	508.662	457.127
0.810045	69.6784	42.8652	0.810045	141.931	88.896		0.810045	404.651	354.461	0.810045	351.838	277.855		0.839655	427.262	374.503	0.839655	508.583	455.769
0.814275	70.4531	43.5159	0.814275	145.647	94.2409		0.814275	402.621	353.826	0.814275	349.987	279.072		0.843885	426.396	375.7	0.843885	507.023	455.593
0.818505	71.0276	45.1947	0.818505	149.198	98.955		0.818505	401.038	352.543	0.818505	348.341	280.88		0.848115	425.11	376.015	0.848115	504.733	453.925
0.822735	71.9021	46.7438	0.822735	153.033	103.857		0.822735	399.684	350.79	0.822735	346.719	282.064		0.852345	424.163	376.138	0.852345	502.934	451.389
0.826965	72.1425	46.7696	0.826965	157.114	107.167		0.826965	397.765	349.123	0.826965	345.917	281.316		0.856575	423.597	375.263	0.856575	500.38	448.716
0.831195	75.0438	46.4176	0.831195	162.011	108.344		0.831195	397.313	348.176	0.831195	346.026	280.657		0.860805	422.644	373.625	0.860805	496.586	447.015
0.835425	79.1517	46.8019	0.835425	168.152	110.111		0.835425	397.77	347.597	0.835425	346.6	281.084		0.865035	419.736	371.128	0.865035	492.507	444.534
0.839655	82.1489	45.9527	0.839655	174.092	109.894		0.839655	398.486	344.493	0.839655	346.293	279.938		0.869265	417.296	368.34	0.869265	490.768	442.166
0.843885	85.0309	46.0971	0.843885	179.711	110.843		0.843885	397.23	342.811	0.843885	345.185	279.247		0.873495	415.757	365.492	0.873495	489.56	438.777
0.848115	88.2	46.0708	0.848115	186.348	111.422		0.848115	396.986	340.501	0.848115	344.416	277.099		0.877725	412.743	362.913	0.877725	486.444	436.207
0.852345	92.0762	45.0123	0.852345	194.35	111.443		0.852345	396.373	338.731	0.852345	342.656	275.666		0.881955	409.529	359.515	0.881955	484.368	432.56
0.856575	96.0817	43.9465	0.856575	201.688	110.742		0.856575	394.792	336.669	0.856575	341.102	273.101		0.886185	407.609	356.834	0.886185	483.026	428.966
0.860805	100.757	42.6377	0.860805	210.342	109.189		0.860805	394.222	335.38	0.860805	340.367	269.577		0.890415	403.808	353.168	0.890415	481.848	425.533
0.865035	103.505	41.5207	0.865035	218.707	108.689		0.865035	391.63	333.681	0.865035	337.369	264.956		0.894645	401.69	349.796	0.894645	482.588	423.104
0.869265	107.555	41.5498	0.869265	229.127	108.21		0.869265	389.604	332.082	0.869265	335.941	262.143		0.898875	400.828	346.459	0.898875	483.425	420.511
0.873495	112.017	41.4718	0.873495	241.806	107.419		0.873495	387.638	329.878	0.873495	334.664	259.358		0.903105	399.224	343.744	0.903105	484.239	418.698
0.877725	114.85	41.4222	0.877725	253.537	106.766		0.877725	384.436	328.656	0.877725	332.659	256.901		0.907335	396.996	341.4	0.907335	485.729	418.193
0.881955	117.376	41.4126	0.881955	265.853	107.281		0.881955	381.523	326.905	0.881955	330.66	254.509		0.911565	395.245	338.827	0.911565	488.609	417.244
0.886185	119.788	41.1608	0.886185	279.314	108.169		0.886185	379.522	326.709	0.886185	328.642	253.347		0.915795	395.918	335.991	0.915795	492.589	416.469
0.890415	121.789	40.4125	0.890415	291.889	109.726		0.890415	376.517	324.68	0.890415	326.418	251.893		0.920025	395.931	334.116	0.920025	494.756	417.711
0.894645	124.949	40.2214	0.894645	305.223	112.265		0.894645	375.944	322.42	0.894645	325.216	250.855		0.924255	396.134	332.559	0.924255	496.295	417.932
0.898875	127.444	40.1339	0.898875	317.833	115.084		0.898875	374.941	320.177	0.898875	324.005	250.503		0.928485	396.098	332.967	0.928485	496.181	417.549
0.903105	130.148	40.9409	0.903105	330.943	117.346		0.903105	373.546	318	0.903105	322.995	250.433		0.932715	395.166	332.897	0.932715	494.143	417.191
0.907335	132.519	41.3587	0.907335	344.29	119.881		0.907335	371.696	316.965	0.907335	321.041	249.914		0.936945	394.702	332.274	0.936945	490.96	416.933
0.911565	135.511	41.6263	0.911565	358.738	121.604		0.911565	369.84	315.406	0.911565	321.49	248.881		0.941175	394.802	330.485	0.941175	488.292	416.457
0.915795	139.897	41.3693	0.915795	373.458	122.043		0.915795	369.429	313.588	0.915795	322.784	248.161		0.945405	393.364	329.223	0.945405	484.591	415.584
0.920025	142.132	41.4415	0.920025	385.6	123.619		0.920025	368.134	311.445	0.920025	322.537	247.29		0.949635	391.037	327.747	0.949635	480.377	412.861
0.924255	144.699	41.1285	0.924255	396.453	125.419		0.924255	367.48	307.708	0.924255	323.257	246.55		0.953865	390.17	326.574	0.953865	475.582	410.141
0.928485	147.055	41.9642	0.928485	405.005	128.476		0.928485	365.108	306.816	0.928485	323.281	245.792		0.958095	388.155	325.845	0.958095	469.693	406.081
0.932715	148.661	42.7351	0.932715	410.686	131.654		0.932715	363.869	306.029	0.932715	322.761	245.241		0.962325	386.535	324.896	0.962325	463.552	402.354
0.936945	149.29	42.8929	0.936945	412.917	134.338		0.936945	361.659	305.83	0.936945	321.311	245.501		0.966555	385.174	323.429	0.966555	459.014	397.974
0.941175	149.727	42.055	0.941175	412.822	136.309		0.941175	359.553	304.409	0.941175	320.512	244.89		0.970785	384.087	322.211	0.970785	454.153	393.059
0.945405	150.595	40.7447	0.945405	411.539	138.65		0.945405	358.138	302.954	0.945405	319.933	244.833		0.975015	381.672	320.77	0.975015	448.927	388.608
0.949635	150.458	38.8671	0.949635	408.17	140.731		0.949635	355.864	301.085	0.949635	317.545	244.789		0.979245	380.712	319.169	0.979245	445.644	384.57
0.953865	150.027	37.4784	0.953865	404.121	143.7		0.953865	353.801	299.696	0.953865	315.754	246.182		0.983475	380.425	317.174	0.983475	442.507	379.75
0.958095	148.165	35.6989	0.958095	396.896	146.911		0.958095	351.047	298.406	0.958095	312.844	247.663		0.987705	378.51	316.887	0.987705	439.919	377.021
0.962325	146.01	34.811	0.962325	387.057	150.184		0.962325	349.025	297.46	0.962325	311.843	248.643		0.991935	376.06	315.764	0.991935	437.806	374.677
0.966555	143.822	34.076	0.966555	376.757	154.129		0.966555	348	296.454	0.966555	310.368	249.86		0.996165	374.374	313.586	0.996165	436.634	371.001
0.970785	142.337	32.3682	0.970785	365.95	157.166		0.970785	347.212	294.903	0.970785	308.921	250.456		1.00039	373.023	312.205	1.00039	435.583	367.873
0.975015	140.514	31.7472	0.975015	353.193	160.685		0.975015	345.537	293.012	0.975015	306.593	250.869		1.00463	372.397	311.522	1.00463	434.133	364.887
0.979245	139.779	31.1637	0.979245	340.925	163.579		0.979245	345.169	291.536	0.979245	305.274	251.696		1.00886	372.067	311.196	1.00886	432.583	362.163
0.983475	138.287	29.3038	0.983475	329.351	165.231		0.983475	344.82	290.176	0.983475	304.04	252.922		1.01309	370.111	311.01	1.01309	430.005	359.097
0.987705	136.89	28.9464	0.987705	318.35	166.415		0.987705	343.498	289.999	0.987705	302.124	255.138		1.01731	369.014	310.383	1.01731	427.557	356.948
0.991935	134.924	27.7821	0.991935	308.528	167.474		0.991935	341.615	289.76	0.991935	299.836	255.414		1.02154	367.959	309.439	1.02154	424.437	354.394
0.996165	133.601	26.3384	0.996165	299.849	167.195		0.996165	340.152	288.281	0.996165	298.961	254.703		1.02578	367.599	308.157	1.02578	423.943	352.254
1.00039	131.785	24.715	1.00039	291.991	166.412		1.00039	339.795	286.606	1.00039	297.501	253.185		1.03001	366.284	306.786	1.03001	421.763	350.613
1.00463	130.434	23.7467	1.00463	284.167	165.731		1.00463	339.041	284.681	1.00463	296.391	251.943		1.03424	364.39	303.883	1.03424	418.589	348.164
1.00886	129.581	23.0553	1.00886	277.289	164.317		1.00886	338.225	282.639	1.00886	295.36	251.217		1.03846	362.886	301.49	1.03846	415.197	346.265
1.01309	127.905	22.6562	1.01309	270.066	162.804		1.01309	336.599	281.326	1.01309	293.493	249.233		1.04269	361.398	299.722	1.04269	411.842	343.939
1.01731	125.088	21.1827	1.01731	262.687	161.061		1.01731	336.106	280.003	1.01731	291.643	247.408		1.04693	361.764	297.754	1.04693	409.341	342.463
1.02154	121.578	19.701	1.02154	256.612	158.48		1.02154	333.243	278.883	1.02154	288.223	244.691		1.05116	360.305	296.583	1.05116	406.917	341.692
1.02578	120.478	17.7733	1.02578	253.593	155.775		1.02578	331.837	277.219	1.02578	286.74	241.56		1.05539	359.486	294.692	1.05539	404.781	340.682
1.03001	119.055	15.7707	1.03001	250.187	153.527		1.03001	330.024	275.594	1.03001	284.436	239.066		1.05961	358.842	291.771	1.05961	402.86	339.812
1.03424	116.047	14.0557	1.03424	245.915	151.129		1.03424	326.466	273.348	1.03424	280.75	235.36		1.06384	358.916	288.128	1.06384	402.945	337.594
1.03846	112.276	12.9063	1.03846	241.466	150.218		1.03846	322.806	271.797	1.03846	277.139	232.205		1.06808	358.739	284.438	1.06808	403.435	334.586
1.04269	108.854	11.5584	1.04269	238.251	149.41		1.04269	320.313	270.229	1.04269	274.188	229.273		1.07231	356.791	281.089	1.07231	402.84	332.386
1.04693	105.932	11.2709	1.04693	235.772	148.72		1.04693	317.574	269.28	1.04693	272.959	227.546		1.07654	354.879	277.23	1.07654	401.743	328.998
1.05116	103.316	11.4515	1.05116	234.221	148.843		1.05116	314.767	269.019	1.05116	271.643	226.347		1.08076	354.415	274.385	1.08076	401.967	325.285
1.05539	102.392	11.394	1.05539	233.289	149.27		1.05539	312.407	267.657	1.05539	270.831	224.475		1.08499	354.063	272.819	1.08499	402.341	322.546
1.05961	100.79	12.3293	1.05961	231.845	150.11		1.05961	310.855	266.31	1.05961	269.272	223.42		1.08923	354.575	271.124	1.08923	402.434	320.615
1.06384	99.695	11.2226	1.06384	231.897	150.693		1.06384	310.017	263.71	1.06384	269.441	221.917		1.09346	354.437	271.34	1.09346	402.294	319.33
1.06808	98.9884	8.78568	1.06808	232.324	150.279		1.06808	309.47	261.275	1.06808	269.473	221.124		1.09769	354.203	272.223	1.09769	403.033	318.352
1.07231	98.3081	7.45761	1.07231	231.789	150.81		1.07231	307.727	260.031	1.07231	269.366	220.935		1.10191	353.285	273.031	1.10191	403.153	317.181
1.07654	98.0029	5.46941	1.07654	232.162	151.32		1.07654	306.982	257.84	1.07654	269.23	219.077		1.10614	351.789	273.837	1.10614	401.994	316.236
1.08076	97.9191	4.02044	1.08076	232.703	151.299		1.08076	306.206	255.617	1.08076	268.987	218.075		1.11037	351.646	273.783	1.11037	402.244	315.287
1.08499	98.4326	2.93954	1.08499	233.978	152.176		1.08499	306.083	253.701	1.08499	268.92	216.408		1.11461	351.176	273.988	1.11461	401.872	314.159
1.08923	99.5106	1.81736	1.08923	234.927	153.123		1.08923	306.376	251.159	1.08923	269.383	214.146		1.11884	350.162	273.452	1.11884	400.571	313.013
1.09346	98.9885	1.16028	1.09346	235.289	154.103		1.09346	306.455	249.941	1.09346	268.851	213.002		1.12306	349.312	274.186	1.12306	399.863	312.419
1.09769	100.176	1.50791	1.09769	236.417	156.287		1.09769	307.376	249.459	1.09769	269.779	212.12		1.12729	349.691	274.935	1.12729	399.6	311.621
1.10191	100.485	1.68889	1.10191	237.509	158.367		1.10191	307.281	248.78	1.10191	269.513	210.978		1.13152	349.39	274.998	1.13152	399.367	311.428
1.10614	100.121	2.87917	1.10614	238.93	159.814		1.10614	305.481	248.06	1.10614	267.643	208.826		1.13576	348.422	274.551	1.13576	398.594	311.233
1.11037	100.732	3.561	1.11037	240.344	161.003		1.11037	305.184	246.536	1.11037	267.101	206.411		1.13999	349.172	272.337	1.13999	398.177	310.549
1.11461	100.774	3.29108	1.11461	241.241	162.193		1.11461	303.882	245.092	1.11461	265.95	204.51		1.14421	349.449	269.741	1.14421	397.832	308.515
1.11884	100.009	3.16759	1.11884	241.424	162.993		1.11884	302.144	242.802	1.11884	264.605	201.629		1.14844	349.295	267.444	1.14844	397.844	305.747
1.12306	99.546	3.14087	1.12306	242.678	164.236		1.12306	301.634	241.395	1.12306	264.186	199.206		1.15267	348.319	264.539	1.15267	397.776	304.1
1.12729	98.7773	3.23014	1.12729	244.024	164.556		1.12729	300.338	240.368	1.12729	263.546	197.839		1.15691	346.663	261.609	1.15691	395.439	302.886
1.13152	97.5179	4.01998	1.13152	243.983	164.958		1.13152	297.414	239.055	1.13152	263.2	197.48		1.16114	345.46	260.203	1.16114	392.914	301.198
1.13576	97.0828	3.84376	1.13576	244.6	165.46		1.13576	295.496	237.035	1.13576	262.296	195.762		1.16536	345.26	259.203	1.16536	391.62	300.182
1.13999	98.136	2.99304	1.13999	245.404	165.751		1.13999	294.001	234.283	1.13999	261.478	194.114		1.16959	344.465	259.237	1.16959	389.969	300.336
1.14421	98.5896	2.09613	1.14421	245.977	166.106		1.14421	293.142	232.031	1.14421	260.395	192.48		1.17382	344.408	258.689	1.17382	388.347	299.779
1.14844	98.4078	0.264868	1.14844	246.161	166.395		1.14844	291.166	229.197	1.14844	259.047	190.91		1.17806	344.338	258.818	1.17806	387.943	299.604
1.15267	98.1021	-2.33508	1.15267	246.812	165.658		1.15267	289.446	226.926	1.15267	257.21	189.847		1.18229	343.647	259.081	1.18229	388.233	299.746
1.15691	97.1037	-4.97333	1.15691	246.56	165.419		1.15691	286.66	225.019	1.15691	255.201	188.561		1.18651	343.445	259.013	1.18651	388.84	299.317
1.16114	96.1537	-6.80139	1.16114	246.994	165.674		1.16114	284.145	224.239	1.16114	252.477	187.805		1.19074	343.796	259.363	1.19074	390.087	298.921
1.16536	95.5121	-7.70071	1.16536	247.571	166.588		1.16536	282.054	224.261	1.16536	251.16	187.161		1.19497	345.141	259.748	1.19497	392.034	297.815
1.16959	94.8818	-8.32431	1.16959	248.592	168.518		1.16959	280.041	223.951	1.16959	249.767	186.462		1.19921	346.076	260.37	1.19921	394.348	297.102
1.17382	94.9257	-9.08118	1.17382	249.979	170.043		1.17382	278.562	223.347	1.17382	248.5	185.299		1.20344	346.688	260.306	1.20344	395.503	297.83
1.17806	96.0176	-8.5372	1.17806	251.619	172.081		1.17806	277.98	223.573	1.17806	248.834	185.793		1.20766	347.381	261.148	1.20766	396.902	298.438
1.18229	97.538	-7.84307	1.18229	254.016	174.794		1.18229	277.826	223.046	1.18229	249.154	186.684		1.21189	348.473	260.692	1.21189	398.986	297.724
1.18651	98.9873	-8.14154	1.18651	257.038	176.016		1.18651	277.408	221.046	1.18651	248.899	186.854		1.21612	349	259.621	1.21612	400.668	297.71
1.19074	99.6128	-7.88347	1.19074	259.386	177.302		1.19074	276.784	220.146	1.19074	248.746	187.425		1.22036	350.426	259.324	1.22036	401.892	297.723
1.19497	101.93	-7.27568	1.19497	262.348	179.188		1.19497	277.722	219.287	1.19497	250.125	188.299		1.22459	351.496	258.505	1.22459	403.077	297.014
1.19921	105.145	-6.88698	1.19921	266.187	179.704		1.19921	278.693	218.462	1.19921	252.028	188.666		1.22881	351.453	258.061	1.22881	404.25	296.326
1.20344	107.399	-5.4789	1.20344	269.189	180.83		1.20344	279.37	218.048	1.20344	254.27	189.657		1.23304	350.437	256.757	1.23304	404.457	296.206
1.20766	109.67	-4.98446	1.20766	272.127	181.297		1.20766	279.757	217.938	1.20766	256.664	190.462		1.23727	349.52	256.306	1.23727	404.947	298.093
1.21189	111.558	-5.43652	1.21189	274.868	180.762		1.21189	279.892	217.106	1.21189	258.16	190.781		1.24151	348.772	254.518	1.24151	403.937	297.026
1.21612	113.833	-5.48765	1.21612	276.848	180.449		1.21612	279.837	215.589	1.21612	259.337	191.429		1.24574	349.025	252.79	1.24574	403.096	294.636
1.22036	116.201	-4.84505	1.22036	278.873	180.605		1.22036	280.585	214.961	1.22036	259.084	191.897		1.24996	349.318	249.95	1.24996	402.858	293.067
1.22459	117.751	-4.41097	1.22459	279.575	180.593		1.22459	280.713	214.636	1.22459	259.779	191.936		1.25419	349.963	247.661	1.25419	402.838	291.029
1.22881	118.092	-4.18671	1.22881	279.073	181.99		1.22881	280.548	215.145	1.22881	259.35	192.108		1.25842	350.835	245.062	1.25842	403.387	288.526
1.23304	117.464	-3.99469	1.23304	277.945	182.281		1.23304	279.46	214.142	1.23304	258.245	191.871		1.26266	351.724	243.204	1.26266	403.772	287.411
1.23727	116.997	-2.87469	1.23727	277.746	183.226		1.23727	278.511	215.104	1.23727	257.511	192.726		1.26689	352.727	242.771	1.26689	405.109	286.448
1.24151	116.012	-4.38738	1.24151	276.095	182.507		1.24151	276.366	213.677	1.24151	255.916	190.828		1.27111	355.602	241.635	1.27111	408.776	285.14
1.24574	115.323	-6.10758	1.24574	274.75	182.793		1.24574	274.542	212.759	1.24574	254.601	189.472		1.27534	357.387	240.81	1.27534	411.263	283.127
1.24996	115.704	-7.82429	1.24996	272.732	182.63		1.24996	272.908	210.593	1.24996	254.129	187.378		1.27957	359.985	240.101	1.27957	413.268	281.164
1.25419	116.332	-9.55811	1.25419	271.641	182.134		1.25419	271.724	207.971	1.25419	253.182	185.123		1.28381	361.679	239.916	1.28381	415.288	279.933
1.25842	117.325	-11.1793	1.25842	270.473	181.926		1.25842	271.341	206.608	1.25842	252.704	183.163		1.28804	364.438	239.876	1.28804	418.062	279.596
1.26266	117.878	-11.7629	1.26266	268.3	183.079		1.26266	270.803	205.039	1.26266	252.539	182.355		1.29226	367.114	240.226	1.29226	421.142	279.859
1.26689	117.934	-11.9716	1.26689	267.319	184.904		1.26689	270.556	203.771	1.26689	251.217	182.022		1.29649	368.777	239.821	1.29649	424.415	278.982
1.27111	120.227	-12.9095	1.27111	266.954	185.461		1.27111	272.118	202.545	1.27111	251.729	181.225		1.30072	370.553	239.297	1.30072	427.539	278.04
1.27534	120.989	-12.9268	1.27534	265.713	186.964		1.27534	272.721	202.41	1.27534	251.467	180.804		1.30496	372.392	239.865	1.30496	430.477	277.694
1.27957	122.637	-11.9036	1.27957	265.188	187.767		1.27957	274.091	202.092	1.27957	252.358	179.931		1.30919	373.18	240.629	1.30919	432.541	277.149
1.28381	123.995	-12.3184	1.28381	264.788	187.529		1.28381	275.457	201.814	1.28381	252.954	178.47		1.31341	374.818	242.199	1.31341	435.325	277.18
1.28804	125.094	-12.319	1.28804	265.183	188.285		1.28804	277.229	202.158	1.28804	254.516	177.554		1.31764	376.413	243.241	1.31764	438.069	278.212
1.29226	125.874	-11.7997	1.29226	264.765	188.787		1.29226	278.653	202.374	1.29226	255.153	176.913		1.32187	378.427	243.828	1.32187	440.88	278.796
1.29649	126.197	-11.3034	1.29649	264.512	188.678		1.29649	279.553	201.315	1.29649	255.297	175.833		1.32611	380.989	242.673	1.32611	443.508	276.353
1.30072	126.619	-10.0631	1.30072	263.141	188.794		1.30072	280.035	200.001	1.30072	255.202	175.487		1.33034	383.996	241.8	1.33034	446.023	274.881
1.30496	126.587	-8.72244	1.30496	262.205	190.319		1.30496	280.38	200.273	1.30496	254.964	175.906		1.33457	385.605	241.039	1.33457	448.081	275.071
1.30919	125.815	-8.00701	1.30919	261.063	191.386		1.30919	279.298	200.626	1.30919	255.44	176.334		1.33879	388.474	241.161	1.33879	450.305	274.881
1.31341	125.865	-7.30487	1.31341	260.62	193.351		1.31341	278.224	201.2	1.31341	255.965	176.84		1.34302	390.964	241.439	1.34302	452.26	275.133
1.31764	125.966	-5.95899	1.31764	261.046	194.477		1.31764	278.399	200.94	1.31764	257.075	177.065		1.34726	394.316	241.51	1.34726	453.515	275.185
1.32187	126.046	-5.60238	1.32187	261.368	195.408		1.32187	278.454	200.194	1.32187	258.376	177.182		1.35149	398.486	241.078	1.35149	456.917	274.619
1.32611	125.893	-8.55433	1.32611	261.78	194.939		1.32611	278.716	197.234	1.32611	259.891	175.018		1.35572	402.83	240.214	1.35572	460.52	273.755
1.33034	126.095	-10.423	1.33034	262.17	195.575		1.33034	279.286	195.631	1.33034	262.193	175.014		1.35994	406.434	239.686	1.35994	462.477	271.912
1.33457	125.738	-11.3316	1.33457	261.885	196.013		1.33457	279.439	194.635	1.33457	263.322	174.722		1.36417	410.149	239.383	1.36417	464.993	270.729
1.33879	125.796	-11.9758	1.33879	262.426	196.689		1.33879	281.004	194.134	1.33879	265.258	174.982		1.36841	413.722	238.867	1.36841	467.779	270.115
1.34302	125.935	-12.4415	1.34302	262.337	198.056		1.34302	281.873	194.675	1.34302	266.419	175.968		1.37264	418.285	236.91	1.37264	470.807	268.838
1.34726	125.66	-12.5241	1.34726	261.844	199.281		1.34726	282.547	194.077	1.34726	267.726	176.088		1.37687	422.257	235.278	1.37687	473.725	268.133
1.35149	126.763	-13.5168	1.35149	262.379	199.798		1.35149	284.743	192.786	1.35149	270.191	175.292		1.38109	426.316	233.181	1.38109	476.84	266.064
1.35572	127.783	-14.5378	1.35572	262.384	199.849		1.35572	287.475	191.699	1.35572	272.601	174.289		1.38532	431.661	231.469	1.38532	480.551	263.598
1.35994	128.031	-15.4125	1.35994	262.376	200.289		1.35994	289.242	189.977	1.35994	274.192	172.307		1.38956	436.406	230.787	1.38956	483.51	262.116
1.36417	128.61	-14.9419	1.36417	261.932	200.889		1.36417	292.369	188.912	1.36417	276.446	171.147		1.39379	441.075	229.95	1.39379	485.679	260.997
1.36841	129.426	-16.8193	1.36841	262.097	200.755		1.36841	294.638	187.547	1.36841	277.711	169.291		1.39802	445.524	229.18	1.39802	488.683	260.06
1.37264	130.882	-18.5143	1.37264	262.577	200.727		1.37264	296.523	185.146	1.37264	279.474	166.454		1.40224	448.865	228.248	1.40224	491.049	260.406
1.37687	132.583	-18.5989	1.37687	262.588	202.052		1.37687	298.232	183.477	1.37687	281.426	164.855		1.40647	452.921	227.403	1.40647	493.55	260.296
1.38109	134.608	-19.6473	1.38109	263.704	202.222		1.38109	299.566	180.446	1.38109	283.176	162.445		1.41071	458.072	226.344	1.41071	497.106	260.499
1.38532	137.238	-20.7324	1.38532	265.152	202.836		1.38532	300.684	177.996	1.38532	285.402	159.866		1.41494	462.711	225.333	1.41494	500.076	261.133
1.38956	139.902	-21.0168	1.38956	267.503	204.171		1.38956	302.149	176.372	1.38956	287.473	158.238		1.41917	466.615	225.203	1.41917	502.724	262.289
1.39379	141.703	-21.0099	1.39379	269.094	204.524		1.39379	302.529	174.662	1.39379	288.881	156.574		1.42339	472.266	226.052	1.42339	505.248	263.254
1.39802	143.985	-20.8758	1.39802	271.46	204.999		1.39802	303.419	172.845	1.39802	290.46	155.178		1.42762	477.134	225.34	1.42762	507.759	263.745
1.40224	145.893	-20.8671	1.40224	273.191	205.61		1.40224	304.982	170.902	1.40224	291.508	153.545		1.43186	482.938	223.889	1.43186	510.441	263.669
1.40647	147.331	-21.1596	1.40647	274.546	206.354		1.40647	305.915	169.323	1.40647	293.394	152.448		1.43609	489.098	221.963	1.43609	513.84	262.981
1.41071	149.125	-21.6656	1.41071	276.619	207.633		1.41071	307.627	168.816	1.41071	295.909	152.43		1.44032	495.269	220.543	1.44032	516.353	262.006
1.41494	151.168	-21.2013	1.41494	277.847	208.6		1.41494	309.611	168.284	1.41494	297.625	152.72		1.44454	501.172	218.51	1.44454	518.029	261.049
1.41917	152.707	-20.5827	1.41917	278.8	210.237		1.41917	311.579	168.234	1.41917	298.612	153.584		1.44877	506.14	215.929	1.44877	519.886	261.061
1.42339	154.381	-20.416	1.42339	279.9	212.079		1.42339	314.074	167.59	1.42339	300.739	155.223		1.45301	512.554	212.639	1.45301	522.328	259.887
1.42762	156.439	-20.5557	1.42762	280.587	213.211		1.42762	316.463	166.694	1.42762	301.981	155.945		1.45724	518.942	209.114	1.45724	524.406	256.887
1.43186	158.471	-20.7622	1.43186	280.999	213.213		1.43186	318.896	164.968	1.43186	304.199	155.962		1.46147	525.753	206.232	1.46147	527.386	254.075
1.43609	161.962	-22.1363	1.43609	282.258	212.666		1.43609	322.276	163.37	1.43609	307.458	154.948		1.46569	533.309	203.758	1.46569	530.119	251.436
1.44032	164.899	-22.4554	1.44032	283.533	212.114		1.44032	326.643	162.69	1.44032	310.156	154.33		1.46992	540.393	201.407	1.46992	533.139	247.492
1.44454	167.933	-22.6922	1.44454	284.392	211.703		1.44454	330.565	161.718	1.44454	312.844	153.301		1.47416	545.962	199.176	1.47416	535.062	245.049
1.44877	171.019	-22.4139	1.44877	284.284	210.733		1.44877	334.439	161.069	1.44877	315.772	153.001		1.47839	550.742	196.607	1.47839	536.609	243.442
1.45301	175.176	-24.1974	1.45301	285.83	208.893		1.45301	338.164	159.44	1.45301	319.707	151.179		1.48262	555.281	195.141	1.48262	538.688	241.697
1.45724	178.867	-25.3412	1.45724	287.669	207.674		1.45724	342.971	157.53	1.45724	324.032	148.437		1.48684	560.407	194.15	1.48684	540.684	240.195
1.46147	183.727	-25.4128	1.46147	290.924	206.267		1.46147	349.142	156.127	1.46147	329.366	145.847		1.49107	566.456	192.63	1.49107	543.119	238.231
1.46569	188.843	-26.0338	1.46569	294.275	204.178		1.46569	354.879	154.134	1.46569	334.085	142.978		1.49531	571.736	191.019	1.49531	545.655	236.215
1.46992	194.136	-25.7962	1.46992	297.246	202.439		1.46992	360.708	152.491	1.46992	340.023	139.577		1.49954	576.565	190.537	1.49954	547.803	234.609
1.47416	198.747	-24.9754	1.47416	300.662	200.311		1.47416	366.438	150.834	1.47416	345.019	136.793		1.50377	580.45	190.287	1.50377	549.606	232.756
1.47839	203.174	-24.4947	1.47839	302.957	198.402		1.47839	370.886	149.471	1.47839	349.289	134.525		1.50799	585.295	189.771	1.50799	551.351	231.085
1.48262	208.292	-24.4633	1.48262	305.843	196.687		1.48262	375.43	148.345	1.48262	353.839	132.643		1.51222	589.679	187.824	1.51222	553.227	228.517
1.48684	213.463	-24.6698	1.48684	308.3	195.709		1.48684	379.934	147.32	1.48684	358.793	130.244		1.51646	595.008	186.161	1.51646	555.653	225.954
1.49107	218.645	-24.5455	1.49107	311.368	195.269		1.49107	384.893	146.937	1.49107	364.751	128.887		1.52069	598.865	184.611	1.52069	557.19	223.299
1.49531	224.334	-24.8054	1.49531	314.263	194.813		1.49531	390.637	146.095	1.49531	370.301	128.119		1.52492	602.636	183.424	1.52492	558.516	221.243
1.49954	230.486	-24.2095	1.49954	317.109	195.159		1.49954	396.517	145.815	1.49954	375.408	128.119		1.52914	604.538	182.598	1.52914	559.477	220.083
1.50377	235.383	-25.012	1.50377	319.528	195.762		1.50377	402.021	145.583	1.50377	380.627	128.517		1.53337	605.656	181.393	1.53337	560.779	217.978
1.50799	240.506	-25.656	1.50799	321.696	196.883		1.50799	407.344	144.322	1.50799	386.159	128.411		1.53761	607.938	181.013	1.53761	563.794	215.314
1.51222	246.581	-27.1732	1.51222	323.793	197.302		1.51222	413.056	143.086	1.51222	391.37	127.074		1.54184	609.196	180.592	1.54184	566.192	213.041
1.51646	253.841	-28.4027	1.51646	326.977	197.492		1.51646	419.836	142.096	1.51646	398.528	125.379		1.54607	610.96	180.625	1.54607	569.098	211.638
1.52069	260.698	-29.8603	1.52069	330.148	197.336		1.52069	425.796	140.766	1.52069	405.035	123.175		1.55029	612.144	180.823	1.55029	572.929	210.86
1.52492	266.626	-30.6373	1.52492	333.053	197.449		1.52492	431.83	139.388	1.52492	411.344	122.482		1.55452	611.699	180.787	1.55452	577.238	209.402
1.52914	272.497	-30.7518	1.52914	334.96	198.543		1.52914	437.018	138.439	1.52914	417.367	122.557		1.55875	611.142	180.938	1.55875	581.891	209.312
1.53337	278.492	-31.7737	1.53337	336.849	198.843		1.53337	442.601	137.278	1.53337	423.384	121.637		1.56299	609.689	180.861	1.56299	586.932	209.41
1.53761	285.17	-32.3372	1.53761	340.25	199.416		1.53761	449.564	136.437	1.53761	430.434	120.973		1.56722	608.809	181.125	1.56722	591.826	209.292
1.54184	291.663	-32.3105	1.54184	344.035	199.964		1.54184	456.524	135.83	1.54184	437.934	119.934		1.57144	607.478	180.609	1.57144	596.411	208.849
1.54607	299.635	-32.1382	1.54607	348.427	200.714		1.54607	464.611	135.296	1.54607	446.68	119.974		1.57567	605.478	178.98	1.57567	600.944	207.694
1.55029	307.911	-31.0032	1.55029	352.319	202.416		1.55029	472.213	135.061	1.55029	455.43	120.235		1.5799	602.938	177.182	1.5799	605.298	206.84
1.55452	315.54	-29.6039	1.55452	356.415	203.698		1.55452	479.585	135.162	1.55452	465.162	120.106		1.58414	600.673	175.606	1.58414	609.387	206.66
1.55875	323.401	-28.9516	1.55875	361.222	204.133		1.55875	487.339	134.862	1.55875	475.078	119.971		1.58837	597.621	173.615	1.58837	613.775	205.45
1.56299	331.463	-28.1739	1.56299	365.382	205.43		1.56299	494.956	135.281	1.56299	484.51	120.457		1.59259	594.624	171.124	1.59259	617.635	204.152
1.56722	339.396	-27.1368	1.56722	370.051	206.317		1.56722	502.253	135.738	1.56722	494.315	121.514		1.59682	592.444	168.961	1.59682	622.653	202.499
1.57144	346.995	-26.0103	1.57144	374.402	207.32		1.57144	509.453	135.884	1.57144	504.281	122.148		1.60105	589.41	167.429	1.60105	627.792	201.441
1.57567	354.363	-25.2799	1.57567	379.01	207.789		1.57567	516.881	135.79	1.57567	515.065	122.316		1.60529	585.097	165.723	1.60529	631.512	200.228
1.5799	362.182	-23.9026	1.5799	383.124	208.737		1.5799	524.774	135.124	1.5799	525.929	122.811		1.60952	580.47	164.733	1.60952	635.041	199.06
1.58414	369.834	-22.2365	1.58414	387.336	210.071		1.58414	532.471	135.262	1.58414	536.649	123.197		1.61374	575.281	163.97	1.61374	638.407	198.502
1.58837	376.125	-22.3088	1.58837	391.662	210.556		1.58837	539.795	134.889	1.58837	547.145	122.318		1.61797	570.301	163.124	1.61797	642.728	197.318
1.59259	383.495	-22.467	1.59259	395.579	211.326		1.59259	546.575	132.924	1.59259	557.818	121.059		1.6222	566.809	162.65	1.6222	648.883	196.956
1.59682	391.99	-23.0379	1.59682	400.42	211.445		1.59682	554.01	131.146	1.59682	569.017	119.412		1.62644	561.411	162.503	1.62644	653.173	197.142
1.60105	400.775	-23.0028	1.60105	405.458	211.615		1.60105	560.935	130.167	1.60105	580.977	117.688		1.63067	557.256	162.59	1.63067	658.218	197.709
1.60529	408.564	-23.0958	1.60529	410.072	211.405		1.60529	566.209	128.851	1.60529	591.198	116.197		1.63489	552.373	162.533	1.63489	664.936	197.25
1.60952	415.331	-23.2445	1.60952	414.534	211.523		1.60952	571.154	128.19	1.60952	601.195	115.438		1.63912	547.323	162.085	1.63912	671.998	196.53
1.61374	422.389	-23.3316	1.61374	418.38	212.215		1.61374	575.483	127.965	1.61374	611.383	114.664		1.64335	542.196	161.636	1.64335	678.847	195.585
1.61797	429.742	-23.4058	1.61797	422.681	212.38		1.61797	579.609	127.413	1.61797	621.599	113.248		1.64759	536.633	161.525	1.64759	684.137	195.319
1.6222	437.832	-22.4932	1.6222	427.642	213.024		1.6222	584.292	126.99	1.6222	633.364	113.141		1.65182	530.617	161.24	1.65182	689.424	195.1
1.62644	444.367	-21.097	1.62644	430.974	214.627		1.62644	586.943	127.765	1.62644	644.185	113.942		1.65604	524.132	160.529	1.65604	694.511	194.247
1.63067	451.309	-19.9341	1.63067	435.193	216.796		1.63067	589.935	127.983	1.63067	655.532	114.519		1.66027	518.622	158.782	1.66027	699.579	192.571
1.63489	458.424	-18.5585	1.63489	439.99	219.063		1.63489	592.092	128.403	1.63489	666.458	114.527		1.6645	512.407	157.632	1.6645	702.958	191.517
1.63912	464.34	-18.0376	1.63912	444.593	220.773		1.63912	593.827	128.707	1.63912	677.453	114.325		1.66874	506.429	156.455	1.66874	706.751	190.431
1.64335	470.423	-17.6009	1.64335	448.54	222.215		1.64335	594.533	128.074	1.64335	687.852	113.15		1.67297	500.056	154.683	1.67297	710.513	188.098
1.64759	475.295	-16.3097	1.64759	452.496	224.87		1.64759	593.878	128.072	1.64759	696.773	113.605		1.67719	493.712	153.437	1.67719	713.719	186.414
1.65182	479.405	-15.0998	1.65182	456.628	227.396		1.65182	592.766	127.397	1.65182	707.107	113.899		1.68142	487.923	152.859	1.68142	716.937	184.988
1.65604	482.758	-14.3663	1.65604	461.486	229.545		1.65604	590.917	126.213	1.65604	717.935	113.037		1.68565	481.146	152.008	1.68565	718.879	183.717
1.66027	486.035	-13.754	1.66027	467.281	231.251		1.66027	588.392	124.305	1.66027	729.204	111.791		1.68989	474.013	150.969	1.68989	719.519	182.153
1.6645	487.833	-12.5483	1.6645	472.058	233.863		1.6645	584.394	123.042	1.6645	738.766	110.914		1.69412	467.022	151.181	1.69412	719.612	181.251
1.66874	489.445	-12.0973	1.66874	478.201	235.373		1.66874	580.126	121.439	1.66874	748.205	109.325		1.69834	460.719	150.733	1.69834	719.658	180.82
1.67297	491.072	-12.7314	1.67297	484.87	236.026		1.67297	575.552	118.959	1.67297	757.691	107.475		1.70257	455.805	150.198	1.70257	720.241	180.26
1.67719	492.61	-12.4088	1.67719	491.024	237.43		1.67719	569.912	116.585	1.67719	766.57	106.175		1.7068	451.396	149.6	1.7068	719.318	180.099
1.68142	493.695	-12.0713	1.68142	497.841	238.775		1.68142	564.411	114.922	1.68142	774.911	104.957		1.71104	445.598	149.251	1.71104	717.378	179.97
1.68565	494.205	-12.4595	1.68565	504.349	239.945		1.68565	557.746	113.253	1.68565	781.603	103.665		1.71527	441.882	148.735	1.71527	716.48	179.696
1.68989	493.457	-13.3473	1.68989	510.407	241.232		1.68989	550.041	111.571	1.68989	785.729	102.492		1.71949	437.474	147.938	1.71949	714.885	178.681
1.69412	491.494	-13.5649	1.69412	515.566	242.419		1.69412	541.457	110.187	1.69412	788.618	101.67		1.72372	432.763	147.134	1.72372	712.677	177.484
1.69834	489.748	-13.4191	1.69834	520.44	243.323		1.69834	533.191	108.051	1.69834	790.349	100.642		1.72795	427.481	146.842	1.72795	708.532	176.565
1.70257	488.497	-13.3285	1.70257	525.704	243.788		1.70257	525.681	106.233	1.70257	790.507	99.5167		1.73219	422.234	146.761	1.73219	703.536	176.276
1.7068	486.122	-13.4197	1.7068	529.208	244.76		1.7068	518.148	105.885	1.7068	788.133	98.964		1.73642	416.282	146.256	1.73642	698.896	176.164
1.71104	482.595	-13.416	1.71104	531.716	245.665		1.71104	509.868	105.719	1.71104	781.939	98.6037		1.74064	410.814	145.475	1.74064	692.935	174.968
1.71527	479.478	-14.0064	1.71527	534.594	246.275		1.71527	502.74	104.51	1.71527	774.413	97.708		1.74487	405.624	144.066	1.74487	685.853	173.335
1.71949	475.59	-14.9215	1.71949	535.357	246.439		1.71949	495.063	103.865	1.71949	762.73	97.1769		1.7491	399.356	142.922	1.7491	677.803	171.811
1.72372	470.624	-16.4843	1.72372	534.381	245.529		1.72372	486.867	102.768	1.72372	748.472	96.0115		1.75334	393.913	141.73	1.75334	670.235	170.778
1.72795	465.299	-17.7363	1.72795	531.648	244.033		1.72795	478.533	101.824	1.72795	731.431	94.6898		1.75757	388.517	140.911	1.75757	661.484	169.937
1.73219	458.719	-18.6893	1.73219	528.342	242.997		1.73219	470.335	101.368	1.73219	713.335	95.099		1.76179	383.056	139.602	1.76179	652.137	168.74
1.73642	451.909	-19.8482	1.73642	523.611	241.843		1.73642	461.434	101.193	1.73642	694.859	94.4507		1.76602	376.868	138.33	1.76602	641.528	167.958
1.74064	444.12	-21.5244	1.74064	518.208	239.202		1.74064	452.239	100.253	1.74064	674.68	92.6208		1.77025	370.717	136.901	1.77025	631.304	166.865
1.74487	435.386	-23.8803	1.74487	512.405	235.894		1.74487	442.714	99.1464	1.74487	653.513	91.4246		1.77449	364.896	136.092	1.77449	619.761	166.937
1.7491	426.487	-25.7484	1.7491	506.369	232.417		1.7491	433.273	97.6489	1.7491	631.701	89.907		1.77872	359.575	136.179	1.77872	608.133	167.511
1.75334	418.693	-27.333	1.75334	500.362	228.978		1.75334	424.753	96.155	1.75334	610.961	89.096		1.78295	354.477	135.492	1.78295	596.412	166.975
1.75757	409.783	-28.9845	1.75757	493.099	226.046		1.75757	416.121	94.9685	1.75757	590.137	89.0302		1.78717	350.593	134.363	1.78717	584.739	166.11
1.76179	399.581	-30.2726	1.76179	485.439	223.263		1.76179	406.909	93.8508	1.76179	568.884	88.2653		1.7914	346.622	133.194	1.7914	572.819	164.985
1.76602	388.975	-31.4884	1.76602	477.477	220.491		1.76602	397.808	92.4644	1.76602	548.261	87.4977		1.79564	343.131	132.405	1.79564	562.306	164.01
1.77025	378.577	-33.2951	1.77025	468.915	217.896		1.77025	388.094	91.1225	1.77025	528.53	86.8073		1.79987	340.387	132.137	1.79987	552.275	163.175
1.77449	367.194	-34.3714	1.77449	460.099	216.222		1.77449	377.796	91.0742	1.77449	509.924	86.8909		1.8041	336.797	131.078	1.8041	541.248	161.636
1.77872	356.119	-34.2609	1.77872	451.787	214.046		1.77872	367.733	91.1923	1.77872	492.718	87.0894		1.80832	333.398	130.786	1.80832	531.054	160.345
1.78295	345.13	-35.136	1.78295	444.087	211.776		1.78295	358.19	90.0445	1.78295	476.408	85.982		1.81255	330.107	130.345	1.81255	520.684	159.615
1.78717	334.997	-36.099	1.78717	437.154	210.016		1.78717	350.029	89.5087	1.78717	461.702	85.0718		1.81679	326.471	130.164	1.81679	510.333	158.738
1.7914	323.89	-36.8204	1.7914	429.696	207.823		1.7914	341.993	89.2863	1.7914	447.272	83.7151		1.82102	322.335	130.028	1.82102	499.886	157.83
1.79564	313.016	-37.6284	1.79564	422.71	204.989		1.79564	334.379	88.4633	1.79564	433.353	82.9242		1.82525	318.609	129.394	1.82525	489.574	156.256
1.79987	302.771	-38.8545	1.79987	415.795	203.126		1.79987	327.119	87.9649	1.79987	421.462	82.3316		1.82947	314.833	128.375	1.82947	479.017	154.574
1.8041	292.581	-40.5591	1.8041	407.953	200.976		1.8041	320.082	87.1388	1.8041	409.39	81.0246		1.8337	310.398	127.282	1.8337	468.677	153.491
1.80832	283.208	-41.9137	1.80832	400.809	198.851		1.80832	313.662	86.6265	1.80832	398.35	79.6048		1.83794	306.174	126.726	1.83794	457.537	152.643
1.81255	273.86	-42.7326	1.81255	393.284	197.263		1.81255	307.655	86.3273	1.81255	387.791	78.6156		1.84217	302.339	125.872	1.84217	446.522	151.488
1.81679	264.246	-43.6525	1.81679	385.985	195.862		1.81679	301.195	85.9613	1.81679	378.3	77.5928		1.8464	298.267	124.171	1.8464	436.579	149.755
1.82102	254.964	-44.7422	1.82102	378.549	194.225		1.82102	294.613	85.8654	1.82102	368.405	76.6018		1.85062	293.941	123.341	1.85062	426.78	149.238
1.82525	245.475	-46.1651	1.82525	371.269	191.782		1.82525	288.299	85.0457	1.82525	358.546	75.4552		1.85485	289.788	122.241	1.85485	417.134	148.175
1.82947	236.088	-48.1257	1.82947	364.876	189.257		1.82947	281.744	83.9707	1.82947	349.717	74.7536		1.85909	285.639	121.168	1.85909	407.054	147.849
1.8337	227.561	-50.0338	1.8337	357.78	187.226		1.8337	275.971	82.5444	1.8337	340.857	73.4066		1.86332	281.974	120.962	1.86332	398.002	147.317
1.83794	217.79	-51.733	1.83794	349.757	185.91		1.83794	269.78	82.2497	1.83794	331.917	73.0452		1.86755	277.695	120.192	1.86755	388.328	145.726
1.84217	207.818	-53.2971	1.84217	342.447	184.103		1.84217	264.156	81.513	1.84217	323.429	72.4367		1.87177	274.22	118.749	1.87177	380.088	143.781
1.8464	198.538	-55.4748	1.8464	336.663	182.234		1.8464	259.125	80.5295	1.8464	315.976	71.0028		1.876	271.261	117.554	1.876	372.919	142.669
1.85062	189.073	-57.4811	1.85062	331.186	180.868		1.85062	253.927	80.1806	1.85062	310.206	70.6821		1.88024	268.595	116.754	1.88024	365.948	142.087
1.85485	180.487	-59.745	1.85485	327.049	179.603		1.85485	248.203	80.2579	1.85485	306.598	70.5048		1.88447	266.088	115.908	1.88447	359.424	141.435
1.85909	171.76	-61.426	1.85909	324.687	178.594		1.85909	242.429	80.4055	1.85909	304.415	70.7266		1.8887	262.845	114.146	1.8887	352.618	139.546
1.86332	163.608	-61.9583	1.86332	323.326	177.923		1.86332	237.153	80.4289	1.86332	303.426	70.4155		1.89292	260.475	113.507	1.89292	347.686	138.255
1.86755	154.909	-63.3123	1.86755	322.49	176.896		1.86755	231.861	79.3344	1.86755	303.356	69.5652		1.89715	257.631	113.201	1.89715	342.107	137.099
1.87177	147.411	-64.0787	1.87177	323.654	176.04		1.87177	227.946	78.7031	1.87177	305.875	68.6408		1.90139	254.457	113.126	1.90139	336.033	136.153
1.876	139.649	-65.1477	1.876	325.237	174.151		1.876	223.831	78.379	1.876	309.585	67.7409		1.90562	252.392	112.701	1.90562	330.872	134.933
1.88024	132.787	-66.1737	1.88024	327.841	173.114		1.88024	220.389	78.2136	1.88024	314.412	67.5028		1.90985	250.04	111.448	1.90985	325.273	133.797
1.88447	126.112	-67.3297	1.88447	331.15	172.993		1.88447	216.903	77.6189	1.88447	319.903	66.9149		1.91407	247.211	110.142	1.91407	319.08	133.023
1.8887	119.194	-68.5763	1.8887	333.83	172.316		1.8887	213.553	75.9667	1.8887	324.488	65.7697		1.9183	244.319	109.686	1.9183	312.846	132.653
1.89292	113.552	-69.1983	1.89292	338.169	171.563		1.89292	210.77	74.5103	1.89292	330.593	64.9274		1.92254	241.907	109.701	1.92254	306.788	132.451
1.89715	106.388	-69.2437	1.89715	341.281	170.99		1.89715	206.403	73.0746	1.89715	335.694	64.6059		1.92677	239.143	114.663	1.92677	301.115	138.493
1.90139	99.3727	-69.1195	1.90139	343.735	170.437		1.90139	202.002	71.7476	1.90139	339.956	64.3023		1.931	236.418	116.322	1.931	296.147	140.854
1.90562	93.5662	-69.4348	1.90562	345.701	169.304		1.90562	198.024	70.7845	1.90562	343.511	64.4835		1.93522	234.207	115.387	1.93522	291.774	139.911
1.90985	87.2416	-69.9475	1.90985	345.084	167.988		1.90985	193.027	70.5057	1.90985	344.345	64.1483		1.93945	231.712	111.772	1.93945	286.782	135.652
1.91407	80.7171	-71.0464	1.91407	342.859	167.092		1.91407	188.555	70.1869	1.91407	342.776	63.6636		1.94369	229.839	106.081	1.94369	282.187	129.24
1.9183	74.0274	-71.7965	1.9183	339.26	166.19		1.9183	184.951	69.8125	1.9183	338.676	63.0584		1.94792	228.175	99.0173	1.94792	277.95	120.653
1.92254	66.8652	-72.5578	1.92254	334.13	165.016		1.92254	181.173	69.3852	1.92254	331.648	62.9151		1.95215	225.064	90.0591	1.95215	273.028	109.518
1.92677	60.2387	-79.028	1.92677	328.13	172.293		1.92677	177.909	72.3519	1.92677	322.087	65.8057		1.95637	222.803	79.6514	1.95637	269.213	96.8656
1.931	54.5546	-83.4337	1.931	322.105	174.975		1.931	174.839	73.3882	1.931	311.898	66.7294		1.9606	220.39	68.7287	1.9606	264.706	84.1335
1.93522	49.1037	-84.955	1.93522	315.611	173.304		1.93522	172.045	72.8359	1.93522	301.113	66.2497		1.96484	217.992	57.6221	1.96484	260.969	70.5742
1.93945	44.1176	-83.9447	1.93945	308.746	168.149		1.93945	168.663	70.9266	1.93945	289.024	64.187		1.96907	219.162	46.2069	1.96907	261.179	56.5077
1.94369	39.292	-80.8981	1.94369	301.49	159.965		1.94369	165.826	67.6142	1.94369	276.016	61.1993		1.9733	215.792	34.6004	1.9733	257.076	42.1403
1.94792	35.436	-75.8708	1.94792	293.684	149.278		1.94792	163.637	63.2662	1.94792	262.794	56.9486		1.97752	210.794	24.4788	1.97752	251.389	29.0486
1.95215	31.383	-70.394	1.95215	285.991	135.7		1.95215	160.566	57.5992	1.95215	248.799	51.7439		1.98175	205.517	15.1711	1.98175	244.95	17.3573
1.95637	28.1312	-63.6761	1.95637	279.355	120.713		1.95637	158.363	51.286	1.95637	236.057	45.6206		1.98598	200.776	6.68652	1.98598	239.316	7.13597
1.9606	23.847	-56.0862	1.9606	271.595	104.314		1.9606	155.699	44.486	1.9606	222.977	39.5067		1.99022	196.367	-0.459953	1.99022	233.872	-1.35397
1.96484	19.8584	-47.7377	1.96484	264.75	87.7234		1.96484	153.444	37.2397	1.96484	211.17	33.1435		1.99445	192.144	-5.96807	1.99445	228.377	-7.16455
1.96907	19.5845	-39.3294	1.96907	262.158	70.7519		1.96907	154.374	29.4236	1.96907	203.63	26.6		1.99867	188.17	-8.54448	1.99867	223.302	-9.90107
1.9733	14.8473	-31.0269	1.9733	255.939	53.6988		1.9733	150.952	21.4574	1.9733	193.38	19.8881		2.00291	185.17	-8.16367	2.00291	220.07	-9.76403
1.97752	8.09763	-22.3879	1.97752	248.851	37.4778		1.97752	145.533	14.2613	1.97752	183.422	13.8524		2.00713	181.919	-5.41329	2.00713	216.904	-6.44523
1.98175	0.503997	-13.8247	1.98175	241.625	23.0581		1.98175	139.684	8.00386	1.98175	173.909	8.44251
1.98598	-5.75696	-6.39777	1.98598	235.113	10.1972		1.98598	135.268	2.7939	1.98598	166.39	3.68419
1.99022	-11.3097	-0.614051	1.99022	228.722	-0.707835		1.99022	130.719	-0.926668	1.99022	159.878	-0.240728
1.99445	-17.1002	3.67964	1.99445	222.229	-8.49499		1.99445	126.627	-3.34724	1.99445	153.466	-3.23576
1.99867	-21.9999	6.67953	1.99867	216.851	-12.2633		1.99867	122.805	-4.64487	1.99867	147.194	-4.58686
2.00291	-26.1329	7.49311	2.00291	212.251	-12.62		2.00291	120.191	-4.85837	2.00291	142.345	-4.69418

## Sheet: Fig.4a-d
Fig.4a				Fig.4b				Fig.4c				Fig4.d
	PM6/C5-16	PM6+INMB-F/C5-16			PM6/L8-BO	PM6+INMB-F/L8-BO			D18-Cl/L8-BO	D18-Cl+INMB-F/L8-BO			PTB7-Th/C5-16	PTB7-Th+INMB-F/C5-16
6e-05	-27.181	-27.654		5e-05	-26.559	-26.944		6e-05	-24.873	-25.382		5e-05	-25.112	-25.752
0.04012	-27.184	-27.631		0.0401	-26.55	-26.917		0.04006	-24.84	-25.332		0.04012	-25.072	-25.704
0.08011	-27.184	-27.616		0.0801	-26.512	-26.902		0.08006	-24.806	-25.286		0.08012	-25.025	-25.653
0.12012	-27.175	-27.607		0.1201	-26.482	-26.881		0.12006	-24.777	-25.231		0.12011	-24.958	-25.593
0.16011	-27.161	-27.584		0.16009	-26.463	-26.884		0.16006	-24.751	-25.194		0.16011	-24.941	-25.513
0.20011	-27.143	-27.573		0.20008	-26.445	-26.875		0.20005	-24.714	-25.17		0.2001	-24.856	-25.433
0.24011	-27.122	-27.55		0.24009	-26.431	-26.847		0.24006	-24.673	-25.132		0.2401	-24.693	-25.35
0.28012	-27.108	-27.512		0.28009	-26.405	-26.822		0.28006	-24.615	-25.089		0.2801	-24.569	-25.241
0.32011	-27.087	-27.497		0.32009	-26.375	-26.79		0.32006	-24.558	-25.034		0.3201	-24.395	-25.086
0.36011	-27.061	-27.479		0.36009	-26.366	-26.758		0.36006	-24.499	-24.957		0.36011	-24.16	-24.866
0.40011	-27.058	-27.456		0.40009	-26.361	-26.741		0.40006	-24.454	-24.898		0.4001	-23.84	-24.603
0.44011	-27.012	-27.418		0.4401	-26.34	-26.708		0.44006	-24.397	-24.846		0.44011	-23.38	-24.217
0.48015	-26.961	-27.36		0.48013	-26.315	-26.699		0.4801	-24.334	-24.77		0.48014	-22.688	-23.616
0.52015	-26.901	-27.3		0.52014	-26.261	-26.692		0.5201	-24.267	-24.676		0.52015	-21.573	-22.591
0.56015	-26.795	-27.22		0.56014	-26.2	-26.684		0.56011	-24.18	-24.58		0.56015	-19.599	-20.666
0.60015	-26.65	-27.121		0.60014	-26.101	-26.65		0.60011	-24.055	-24.474		0.60015	-15.699	-16.76
0.64014	-26.4	-26.938		0.64013	-25.956	-26.566		0.6401	-23.891	-24.338		0.64014	-7.628	-8.521
0.68014	-25.913	-26.554		0.68014	-25.729	-26.453		0.6801	-23.67	-24.156		0.68015	8.393	8.042
0.72015	-24.753	-25.622		0.72013	-25.294	-26.244		0.72011	-23.349	-23.878		0.72015	35.916	37.144
0.76014	-22.191	-23.034		0.76013	-24.254	-25.461		0.76011	-22.772	-23.375		0.76014	77.161	80.337
0.80014	-15.287	-15.78		0.80013	-21.89	-22.756		0.80011	-21.549	-22.252		0.80014	129.691	135.927
0.84015	1.107	2.246		0.84013	-15.602	-16.81		0.84011	-18.647	-19.334		0.84014	191.897	201.095
0.8801	31.272	35.328		0.88013	-0.178	-0.945		0.88011	-11.598	-11.481		0.86279	250.005	250.018
0.92014	74.629	81.777		0.92014	29.925	26.615		0.92011	3.805	6.695		0.86268	250.008	250.02
0.96018	127.764	137.617		0.96017	75.399	70.799		0.96015	30.701	38.892		0.86262	250.008	250.02
1.00018	187.425	199.645		1.00017	132.703	125.703		1.00015	68.389	83.869		0.86255	250.008	250.02

## Sheet: Fig.4e-h
Fig.4e				Fig.4f				Fig.4g				Fig.4h
PM6/C5-16		PM6+INMB-F/C5-16		PM6/L8-BO		PM6+INMB-F/L8-BO		D18-Cl/L8-BO		D18-Cl+INMB-F/L8-BO		PTB7-Th/C5-16		PTB7-Th+INMB-F/C5-16
300	3.04345	300	0.627986	300	-1.61627	300	-2.36883	300	3.42833	300	2.92409	300	-4.50026	300	-2.4219
302	3.94358	305	5.51955	305	3.09886	305	2.61552	302	4.35431	302	3.64312	305	0.982635	305	2.38176
304	4.8952	310	10.1056	310	7.62752	310	7.38236	304	5.30935	304	4.40662	310	6.15615	310	6.95053
306	5.89832	315	14.3861	315	11.9697	315	11.9317	306	6.29347	306	5.2146	315	11.0203	315	11.2844
308	6.95294	320	18.3611	320	16.1254	320	16.2636	308	7.30666	308	6.06707	320	15.575	320	15.3835
310	8.05905	325	22.0306	325	20.0947	325	20.3779	310	8.34893	310	6.96401	325	19.8204	325	19.2476
312	9.21666	330	25.3946	330	23.8775	330	24.2747	312	9.42026	312	7.90544	330	23.7564	330	22.8769
314	10.4258	335	28.4531	335	27.4738	335	27.9541	314	10.5207	314	8.89134	335	27.383	335	26.2713
316	11.6864	340	31.206	340	30.8836	340	31.4159	316	11.6502	316	9.92173	340	30.7002	340	29.4308
318	12.9985	345	33.6535	345	34.107	345	34.6603	318	12.8087	318	10.9966	345	33.7081	345	32.3554
320	14.3621	350	35.7954	350	37.1439	350	37.6871	320	13.9963	320	12.1159	350	36.4065	350	35.0452
322	15.9593	355	37.35	355	40.6514	355	41.1936	322	15.2918	322	13.3327	355	39.6977	355	38.2789
324	17.6112	360	38.4134	360	43.7758	360	44.2947	324	16.6065	324	14.5887	360	42.4712	360	41.1125
326	19.269	365	39.1278	365	46.5124	365	46.9478	326	17.9311	326	15.9032	365	44.6048	365	43.4468
328	20.919	370	39.6078	370	48.8371	370	49.1306	328	19.2501	328	17.2375	370	46.074	370	45.2127
330	22.5446	375	40.046	375	50.7072	375	50.8147	330	20.5861	330	18.5906	375	46.845	375	46.3978
332	24.0964	380	40.6914	380	52.1513	380	52.0276	332	21.9157	332	19.9525	380	46.9371	380	47.01
334	25.5583	385	41.7013	385	53.2206	385	52.8402	334	23.2189	334	21.312	385	46.5078	385	47.1218
336	26.9317	390	43.2344	390	53.9783	390	53.3716	336	24.5183	336	22.6735	390	45.7228	390	46.8642
338	28.1714	395	45.299	395	54.5308	395	53.6898	338	25.7538	338	24.0202	395	44.7581	395	46.3918
340	29.2673	400	47.8332	400	54.9294	400	53.9364	340	26.982	340	25.3694	400	43.7201	400	45.7812
342	30.2614	405	50.7146	405	55.2701	405	54.1592	342	28.1802	342	26.7025	405	42.7759	405	45.1662
344	31.1698	410	53.9077	410	55.6489	410	54.4796	344	29.3896	344	28.0259	410	42.0452	410	44.6214
346	31.9877	415	57.361	415	56.2509	415	55.0929	346	30.584	346	29.3535	415	41.7921	415	44.4029
348	32.7492	420	60.921	420	57.1427	420	56.0401	348	31.7538	348	30.667	420	42.0395	420	44.6026
350	33.4616	425	64.3482	425	58.2953	425	57.2487	350	32.9226	350	31.9878	425	42.7603	425	45.2
352	34.1015	430	67.4962	430	59.6617	430	58.711	352	34.0856	352	33.2907	430	43.8496	430	46.1377
354	34.7367	435	70.21	435	61.1804	435	60.3204	354	35.227	354	34.5835	435	45.2369	435	47.4072
356	35.3061	440	72.4004	440	62.9188	440	62.1355	356	36.3672	356	35.8325	440	46.9075	440	48.9908
358	35.8263	445	74.0875	445	64.8519	445	64.0841	358	37.5007	358	37.0475	445	48.8373	445	50.9264
360	36.286	450	75.3787	450	66.9916	450	66.2145	360	38.5802	360	38.2196	450	51.0164	450	53.1331
362	36.6953	455	76.3072	455	69.2586	455	68.4745	362	39.5871	362	39.2879	455	53.4087	455	55.574
364	37.0174	460	76.8899	460	71.5808	460	70.776	364	40.5055	364	40.2706	460	55.788	460	58.1057
366	37.2388	465	77.2123	465	73.9153	465	73.0316	366	41.3398	366	41.139	465	58.0838	465	60.5937
368	37.4195	470	77.4448	470	76.1733	470	75.2085	368	42.1354	368	41.8972	470	60.2798	470	62.9823
370	37.5291	475	77.6395	475	78.3338	475	77.2439	370	42.8445	370	42.5771	475	62.3061	475	65.2613
372	37.5855	480	77.8661	480	80.3135	480	79.0752	372	43.4875	372	43.1597	480	64.0486	480	67.2952
374	37.6443	485	78.229	485	82.1601	485	80.8056	374	44.0724	374	43.6699	485	65.5684	485	69.1272
376	37.7087	490	78.7267	490	83.7693	490	82.3086	376	44.5956	376	44.1306	490	66.8035	490	70.7193
378	37.8224	495	79.2894	495	85.1138	495	83.5389	378	45.0919	378	44.5388	495	67.7673	495	72.0478
380	38.0303	500	79.9602	500	86.2854	500	84.5749	380	45.6007	380	44.9423	500	68.3971	500	73.0493
382	38.4119	505	80.7022	505	87.1891	505	85.3274	382	46.1587	382	45.3508	505	68.7422	505	73.7207
384	38.9761	510	81.4988	510	87.8342	510	85.8388	384	46.7465	384	45.7754	510	68.744	510	74.0941
386	39.6935	515	82.3124	515	88.3001	515	86.1941	386	47.3187	386	46.1978	515	68.5296	515	74.1964
388	40.5913	520	83.1544	520	88.5648	520	86.3565	388	47.9053	388	46.6272	520	68.0302	520	74.0321
390	41.6694	525	83.9797	525	88.6394	525	86.3165	390	48.4997	390	47.0677	525	67.2954	525	73.5912
392	42.9068	530	84.795	530	88.6331	530	86.215	392	49.0886	392	47.4783	530	66.4238	530	72.9936
394	44.3013	535	85.5099	535	88.5212	535	86.0463	394	49.6447	394	47.8842	535	65.4823	535	72.2683
396	45.7529	540	86.1397	540	88.3312	540	85.7952	396	50.1636	396	48.2543	540	64.4393	540	71.4028
398	47.2872	545	86.7585	545	88.1322	545	85.5479	398	50.6356	398	48.5543	545	63.4479	545	70.5337
400	48.9133	550	87.2851	550	87.9169	550	85.3227	400	51.0029	400	48.7954	550	62.5445	550	69.6355
402	50.5206	555	87.7069	555	87.6687	555	85.1032	402	51.2975	402	48.9367	555	61.692	555	68.7508
404	52.1754	560	87.9748	560	87.3506	560	84.8243	404	51.5475	404	49.0521	560	60.8559	560	67.8744
406	53.7709	565	88.0907	565	87.0258	565	84.5436	406	51.7983	406	49.1177	565	60.1512	565	67.0281
408	55.3379	570	88.1587	570	86.69	570	84.2829	408	52.0233	408	49.1846	570	59.6121	570	66.3037
410	56.83	575	88.0139	575	86.3216	575	83.9634	410	52.1878	410	49.2893	575	59.1939	575	65.6822
412	58.2602	580	87.7349	580	85.9177	580	83.6559	412	52.3963	412	49.4029	580	58.8653	580	65.1304
414	59.6474	585	87.3945	585	85.5485	585	83.4138	414	52.6412	414	49.5733	585	58.7326	585	64.7513
416	60.9457	590	86.93	590	85.1783	590	83.1746	416	52.9206	416	49.8283	590	58.7325	590	64.5321
418	62.1982	595	86.3902	595	84.8702	595	82.9795	418	53.2979	418	50.1559	595	58.9379	595	64.4387
420	63.3688	600	85.7499	600	84.62	600	82.858	420	53.7853	420	50.5919	600	59.2653	600	64.4681
422	64.4783	605	85.1158	605	84.4612	605	82.847	422	54.3593	422	51.1439	605	59.7345	605	64.6994
424	65.4452	610	84.4962	610	84.3924	610	82.9971	424	54.9903	424	51.7654	610	60.346	610	65.0734
426	66.2837	615	83.8966	615	84.4272	615	83.1934	426	55.6329	426	52.4451	615	61.0597	615	65.5503
428	67.0093	620	83.4404	620	84.5081	620	83.4271	428	56.3295	428	53.1984	620	61.8546	620	66.1365
430	67.6025	625	83.0069	625	84.5722	625	83.5922	430	57.0798	430	54.0008	625	62.6562	625	66.7795
432	68.1053	630	82.6015	630	84.6476	630	83.7315	432	57.8547	432	54.862	630	63.454	630	67.4092
434	68.4891	635	82.2872	635	84.645	635	83.7412	434	58.6799	434	55.7987	635	64.2002	635	68.063
436	68.7997	640	82.099	640	84.6228	640	83.678	436	59.5547	436	56.7471	640	64.9201	640	68.7111
438	69.0425	645	81.9924	645	84.5409	645	83.5414	438	60.4299	438	57.7027	645	65.6071	645	69.3184
440	69.1969	650	81.9569	650	84.3932	650	83.2731	440	61.2963	440	58.6498	650	66.1874	650	69.8346
442	69.2648	655	81.9867	655	84.1337	655	82.9083	442	62.2035	442	59.6091	655	66.6622	655	70.2947
444	69.34	660	82	660	83.7516	660	82.4254	444	63.1385	444	60.5915	660	67.0408	660	70.644
446	69.3268	665	82.0786	665	83.3756	665	81.9444	446	64.0717	446	61.5653	665	67.3933	665	70.933
448	69.2942	670	82.1686	670	82.9071	670	81.372	448	64.9332	448	62.5566	670	67.6566	670	71.1437
450	69.2468	675	82.2092	675	82.4143	675	80.7876	450	65.8142	450	63.5513	675	67.8918	675	71.2883
452	69.1561	680	82.2271	680	81.9403	680	80.2798	452	66.7285	452	64.4947	680	68.1136	680	71.4471
454	69.0817	685	82.2356	685	81.4848	685	79.794	454	67.6042	454	65.4116	685	68.3937	685	71.618
456	69.039	690	82.2226	690	81.1819	690	79.489	456	68.4596	456	66.3029	690	68.7681	690	71.8692
458	69.0615	695	82.2	695	80.9657	695	79.3357	458	69.3324	458	67.1554	695	69.2944	695	72.1577
460	69.0706	700	82.0912	700	80.8366	700	79.318	460	70.2176	460	68.0205	700	69.8734	700	72.5407
462	69.1402	705	82.0141	705	80.8578	705	79.5036	462	71.0785	462	68.9149	705	70.5747	705	73.0266
464	69.2342	710	81.935	710	80.9469	710	79.7994	464	71.9041	464	69.7749	710	71.4004	710	73.5557
466	69.3356	715	81.8264	715	81.0757	715	79.9913	466	72.7301	466	70.6348	715	72.1469	715	74.1639
468	69.4796	720	81.7327	720	81.193	720	80.2136	468	73.5326	468	71.4591	720	72.9049	720	74.7878
470	69.6434	725	81.6612	725	81.358	725	80.4494	470	74.2962	470	72.2444	725	73.6462	725	75.3969
472	69.8739	730	81.6174	730	81.5212	730	80.7024	472	75.0346	472	73.0222	730	74.318	730	75.9668
474	70.1413	735	81.6052	735	81.6602	735	80.9357	474	75.7536	474	73.7761	735	74.9069	735	76.5089
476	70.5005	740	81.5984	740	81.8241	740	81.1385	476	76.4738	476	74.509	740	75.4128	740	76.9758
478	70.8411	745	81.5586	745	81.9396	745	81.2919	478	77.1561	478	75.2046	745	75.7818	745	77.3182
480	71.2321	750	81.5835	750	82.0922	750	81.4765	480	77.8191	480	75.8453	750	76.0513	750	77.6347
482	71.7065	755	81.548	755	82.1815	755	81.6499	482	78.455	482	76.4884	755	76.1853	755	77.8264
484	72.1755	760	81.5195	760	82.2426	760	81.8216	484	79.0302	484	77.0706	760	76.2607	760	77.9061
486	72.6114	765	81.4585	765	82.3328	765	82.0835	486	79.5376	486	77.627	765	76.3045	765	77.9143
488	73.0426	770	81.4162	770	82.382	770	82.286	488	79.978	488	78.1552	770	76.3121	770	77.8831
490	73.4503	775	81.2542	775	82.2965	775	82.2486	490	80.3797	490	78.5988	775	76.2556	775	77.864
492	73.8208	780	81.0263	780	82.0941	780	82.1177	492	80.7735	492	78.9397	780	76.2054	780	77.8543
494	74.256	785	80.8336	785	81.896	785	81.9569	494	81.0698	494	79.235	785	76.2294	785	77.8145
496	74.6853	790	80.5922	790	81.6101	790	81.7335	496	81.3296	496	79.4817	790	76.3223	790	77.7702
498	75.1261	795	80.3077	795	81.139	795	81.3786	498	81.58	498	79.7015	795	76.4791	795	77.6942
500	75.5477	800	80.0252	800	80.606	800	80.9826	500	81.8465	500	79.9481	800	76.7487	800	77.6799
502	76.0047	805	79.6266	805	79.8378	805	80.3882	502	82.1243	502	80.2268	805	77.0606	805	77.6327
504	76.4879	810	79.0751	810	78.7087	810	79.3812	504	82.3705	504	80.4807	810	77.2909	810	77.4859
506	76.8933	815	78.2577	815	77.1197	815	77.8649	506	82.5926	506	80.707	815	77.2805	815	77.1501
508	77.2993	820	77.1651	820	75.0228	820	75.9067	508	82.6776	508	80.8509	820	77.1049	820	76.6075
510	77.7034	825	75.8941	825	72.571	825	73.5939	510	82.7804	510	81.0056	825	76.8214	825	75.8984
512	78.1697	830	74.1592	830	69.4363	830	70.5293	512	82.8998	512	81.1243	830	76.0211	830	74.8457
514	78.6618	835	71.8721	835	65.6637	835	66.7336	514	83.0265	514	81.2675	835	74.6217	835	73.293
516	79.1561	840	69.2788	840	61.5095	840	62.4793	516	83.1423	516	81.3745	840	72.9218	840	71.5211
518	79.6057	845	66.4122	845	57.0344	845	57.925	518	83.2323	518	81.4456	845	70.9186	845	69.4655
520	80.0828	850	63.2234	850	52.2435	850	53.058	520	83.2521	520	81.4782	850	68.4383	850	67.0489
522	80.525	855	59.6679	855	47.2318	855	47.9542	522	83.2348	522	81.4903	855	65.4769	855	64.222
524	80.9341	860	55.8597	860	42.1197	860	42.7429	524	83.1672	524	81.4801	860	62.1542	860	61.1011
526	81.3203	865	51.8497	865	37.0654	865	37.5776	526	83.1187	526	81.4763	865	58.496	865	57.7463
528	81.6926	870	47.6429	870	32.0295	870	32.3317	528	83.0717	528	81.4592	870	54.363	870	54.0571
530	82.0496	875	43.2844	875	27.1738	875	27.2145	530	83.0225	530	81.3603	875	49.9418	875	50.1932
532	82.3907	880	39.047	880	22.7443	880	22.6215	532	82.9632	532	81.2609	880	45.488	880	46.2341
534	82.7519	885	34.9252	885	18.8064	885	18.5333	534	82.8431	534	81.157	885	40.9736	885	42.1739
536	83.029	890	30.9155	890	15.2988	890	14.9247	536	82.7917	536	81.1048	890	36.4619	890	38.0463
538	83.3764	895	27.1578	895	12.3496	895	11.9347	538	82.789	538	81.0741	895	32.1119	895	34.0108
540	83.6884	900	23.694	900	9.96234	900	9.56913	540	82.8481	540	81.0916	900	28.0025	900	30.1287
542	83.9847	905	20.3863	905	7.91582	905	7.55658	542	82.9091	542	81.1354	905	24.0565	905	26.3344
544	84.3252	910	17.3581	910	6.21189	910	5.90536	544	82.9492	544	81.1809	910	20.3903	910	22.7264
546	84.6406	915	14.5996	915	4.82461	915	4.58827	546	82.9646	546	81.22	915	17.0257	915	19.358
548	84.9451	920	12.1208	920	3.70082	920	3.53143	548	83.0419	548	81.2631	920	14.0049	920	16.2624
550	85.2845	925	9.94732	925	2.8245	925	2.71523	550	83.1724	550	81.3313	925	11.3636	925	13.4853
552	85.5933	930	7.91117	930	1.97291	930	1.8515	552	83.2975	552	81.3753	930	8.87068	930	10.9121
554	85.8773	935	6.15591	935	1.31575	935	1.20063	554	83.411	554	81.441	935	6.75794	935	8.63444
556	86.0759	940	4.85049	940	0.965605	940	0.882662	556	83.4546	556	81.46	940	5.24893	940	6.87599
558	86.3075	945	3.78739	945	0.715085	945	0.658435	558	83.5116	558	81.4781	945	4.04424	945	5.3952
560	86.4597	950	2.85954	950	0.492935	950	0.454405	560	83.513	560	81.4553	950	3.01423	950	4.1352
562	86.6546	955	2.13763	955	0.348149	955	0.316905	562	83.4965	562	81.43	955	2.2406	955	3.13604
564	86.8494	960	1.58508	960	0.250773	960	0.232592	564	83.4356	564	81.3641	960	1.67677	960	2.37808
566	86.9499	965	1.17408	965	0.187427	965	0.172515	566	83.3656	566	81.2536	965	1.25969	965	1.80348
568	87.0261	970	0.804182	970	0.112432	970	0.099844	568	83.232	568	81.1184	970	0.870201	970	1.29239
570	87.0629	975	0.608343	975	0.095627	975	0.084797	570	83.0708	570	80.9409	975	0.690155	975	1.01498
572	87.1229	980	0.490848	980	0.090231	980	0.083259	572	82.8829	572	80.8036	980	0.59143	980	0.839038
574	87.1546	985	0.379133	985	0.076753	985	0.072677	574	82.7215	574	80.6753	985	0.482408	985	0.673157
576	87.1364	990	0.281911	990	0.059804	990	0.056334	576	82.5652	576	80.5724	990	0.375338	990	0.524729
578	87.0817	995	0.227909	995	0.052737	995	0.049921	578	82.3674	578	80.428	995	0.317223	995	0.438537
580	86.9824	1000	0.197615	1000	0.050715	1000	0.04833	580	82.1484	580	80.2572	1000	0.282342	1000	0.383254
582	86.9011			1005	0.050459	1005	0.048442	582	81.9243	582	80.1172	1005	0.25855	1005	0.344508
584	86.8147			1010	0.053153	1010	0.05137	584	81.7025	584	80.013	1010	0.253867	1010	0.329873
586	86.6846			1015	0.057059	1015	0.054986	586	81.4967	586	79.888	1015	0.253986	1015	0.32409
588	86.4733			1020	0.059277	1020	0.056921	588	81.321	588	79.7759	1020	0.247785	1020	0.313271
590	86.3			1025	0.061301	1025	0.059352	590	81.0866	590	79.6626	1025	0.242619	1025	0.303691
592	86.0639			1030	0.0613	1030	0.059375	592	80.8915	592	79.5781	1030	0.228507	1030	0.284131
594	85.8509			1035	0.061207	1035	0.059322	594	80.696	594	79.5178	1035	0.216606	1035	0.267732
596	85.5994			1040	0.060811	1040	0.058452	596	80.5393	596	79.4479	1040	0.206005	1040	0.252938
598	85.3774			1045	0.057372	1045	0.054736	598	80.4097	598	79.3793	1045	0.185372	1045	0.226478
600	85.1342			1050	0.053085	1050	0.050682	600	80.2809	600	79.29	1050	0.163733	1050	0.198877
602	84.9633			1055	0.050051	1055	0.047824	602	80.1192	602	79.1792	1055	0.147156	1055	0.177393
604	84.7577			1060	0.046755	1060	0.044749	604	79.9145	604	79.0156	1060	0.131272	1060	0.157116
606	84.4796			1065	0.043198	1065	0.041458	606	79.6972	606	78.8147	1065	0.116082	1065	0.138045
608	84.265			1070	0.039379	1070	0.037952	608	79.4853	608	78.584	1070	0.101585	1070	0.120181
610	84.1073			1075	0.0353	1075	0.034229	610	79.3018	610	78.3244	1075	0.087782	1075	0.103523
612	83.9885			1080	0.03096	1080	0.03029	612	79.1035	612	78.0364	1080	0.074672	1080	0.088072
614	83.8354			1085	0.026359	1085	0.026134	614	78.8759	614	77.6953	1085	0.062255	1085	0.073828
616	83.6893			1090	0.021496	1090	0.021763	616	78.6208	616	77.3068	1090	0.050532	1090	0.06079
618	83.5629			1095	0.016373	1095	0.017175	618	78.3475	618	76.8818	1095	0.039502	1095	0.048958
620	83.5317			1100	0.010988	1100	0.012372	620	78.0384	620	76.432	1100	0.029165	1100	0.038334
622	83.5217							622	77.7312	622	76.0009
624	83.4877							624	77.4182	624	75.5711
626	83.4746							626	77.1082	626	75.1125
628	83.4897							628	76.7847	628	74.6935
630	83.539							630	76.4724	630	74.3206
632	83.5488							632	76.2217	632	73.9925
634	83.6693							634	75.9757	634	73.7193
636	83.7476							636	75.7717	636	73.4642
638	83.8219							638	75.5875	638	73.2472
640	83.9067							640	75.4108	640	73.0341
642	83.9425							642	75.2198	642	72.8205
644	83.977							644	75.0256	644	72.652
646	83.9395							646	74.8797	646	72.473
648	83.9305							648	74.7515	648	72.2967
650	83.8849							650	74.6222	650	72.1469
652	83.7893							652	74.4965	652	72.0006
654	83.7207							654	74.3559	654	71.8557
656	83.6477							656	74.2292	656	71.7022
658	83.5178							658	74.096	658	71.545
660	83.4158							660	73.9509	660	71.4032
662	83.2359							662	73.8423	662	71.2698
664	82.986							664	73.723	664	71.1303
666	82.7498							666	73.605	666	70.9934
668	82.4402							668	73.4969	668	70.9331
670	82.15							670	73.4132	670	70.8893
672	81.9054							672	73.3411	672	70.8477
674	81.7022							674	73.2771	674	70.8387
676	81.4354							676	73.2461	676	70.8418
678	81.2232							678	73.2235	678	70.8115
680	80.9712							680	73.209	680	70.7957
682	80.741							682	73.2317	682	70.7984
684	80.5323							684	73.2688	684	70.8348
686	80.2974							686	73.3467	686	70.8638
688	80.1174							688	73.435	688	70.9306
690	79.9426							690	73.507	690	71.0324
692	79.7961							692	73.5688	692	71.1426
694	79.6707							694	73.6425	694	71.254
696	79.5237							696	73.7325	696	71.3785
698	79.3427							698	73.8243	698	71.5017
700	79.2062							700	73.8735	700	71.6283
702	79.0039							702	73.9545	702	71.7406
704	78.8362							704	74.0301	704	71.8417
706	78.7475							706	74.1271	706	71.992
708	78.6443							708	74.2177	708	72.2082
710	78.6177							710	74.305	710	72.3887
712	78.609							712	74.3613	712	72.5676
714	78.586							714	74.4187	714	72.7546
716	78.5773							716	74.4242	716	72.897
718	78.5885							718	74.4519	718	73.0168
720	78.6108							720	74.5128	720	73.1679
722	78.6914							722	74.5943	722	73.3204
724	78.7701							724	74.6718	724	73.4369
726	78.8345							726	74.7497	726	73.5659
728	78.9071							728	74.7841	728	73.6711
730	78.9319							730	74.7456	730	73.7722
732	78.9606							732	74.7398	732	73.866
734	78.9985							734	74.7546	734	73.9518
736	79.0342							736	74.75	736	74.0155
738	79.061							738	74.7517	738	74.0727
740	79.0805							740	74.7353	740	74.1055
742	79.0842							742	74.7124	742	74.0838
744	79.0689							744	74.6285	744	74.0272
746	79.0428							746	74.4968	746	73.9713
748	79.013							748	74.404	748	73.9871
750	78.9921							750	74.3766	750	74.028
752	78.9894							752	74.2556	752	74.0666
754	79.0182							754	74.1698	754	74.0502
756	79.0687							756	74.0866	756	74.0407
758	79.1295							758	74.0348	758	74.0419
760	79.1791							760	73.9847	760	74.0291
762	79.2763							762	73.9819	762	74.0009
764	79.3624							764	73.9333	764	73.9673
766	79.3783							766	73.8748	766	73.9568
768	79.3705							768	73.7491	768	73.903
770	79.362							770	73.6298	770	73.8494
772	79.371							772	73.5444	772	73.8348
774	79.3611							774	73.4525	774	73.8417
776	79.3761							776	73.3595	776	73.8127
778	79.3609							778	73.2297	778	73.7782
780	79.3215							780	73.0727	780	73.6754
782	79.2383							782	72.8246	782	73.529
784	79.1086							784	72.5688	784	73.3661
786	78.9862							786	72.2845	786	73.2103
788	78.9072							788	72.0789	788	73.0833
790	78.848							790	71.839	790	72.9247
792	78.8275							792	71.5054	792	72.6766
794	78.8153							794	71.2499	794	72.3783
796	78.8709							796	71.0019	796	72.1083
798	78.875							798	70.7939	798	71.9513
800	78.7547							800	70.4661	800	71.7471
802	78.6114							802	70.0485	802	71.4608
804	78.3323							804	69.5209	804	71.1455
806	78.0293							806	68.9882	806	70.8052
808	77.7454							808	68.4522	808	70.4613
810	77.4581							810	67.9119	810	70.1462
812	77.188							812	67.3703	812	69.8014
814	76.9645							814	66.8146	814	69.3886
816	76.79							816	66.2018	816	68.8843
818	76.5698							818	65.5344	818	68.3196
820	76.3186							820	64.8435	820	67.6958
822	76.0292							822	64.0711	822	67.0116
824	75.7195							824	63.2459	824	66.2182
826	75.4417							826	62.3867	826	65.4166
828	75.2252							828	61.5755	828	64.5943
830	75.0234							830	60.6822	830	63.7126
832	74.748							832	59.6869	832	62.7298
834	74.3801							834	58.5809	834	61.6713
836	73.9087							836	57.3222	836	60.5595
838	73.169							838	55.8531	838	59.4058
840	72.2181							840	54.1015	840	58.0063
842	71.161							842	52.2133	842	56.4544
844	69.9509							844	50.2235	844	54.8373
846	68.6726							846	48.1618	846	53.1441
848	67.2737							848	46.0207	848	51.38
850	65.7789							850	43.7849	850	49.5182
852	64.2342							852	41.5057	852	47.5427
854	62.6788							854	39.2385	854	45.5467
856	61.1057							856	37.0102	856	43.5752
858	59.3314							858	34.7513	858	41.5502
860	57.3823							860	32.4649	860	39.465
862	55.3464							862	30.2036	862	37.3437
864	53.297							864	28.0439	864	35.2397
866	51.3287							866	26.073	866	33.2893
868	49.4708							868	24.2732	868	31.4468
870	47.7619							870	22.6433	870	29.7338
872	46.1361							872	21.1378	872	28.1297
874	44.4947							874	19.7054	874	26.5641
876	42.8073							876	18.3377	876	25.031
878	41.1322							878	17.0581	878	23.5513
880	39.513							880	15.8888	880	22.1549
882	37.9165							882	14.7875	882	20.8137
884	36.2776							884	13.7517	884	19.512
886	34.6343							886	12.7651	886	18.2394
888	33.0071							888	11.8389	888	17.0199
890	31.4803							890	11.0123	890	15.8973
892	30.058							892	10.2687	892	14.8699
894	28.6215							894	9.57241	894	13.8816
896	27.0314							896	8.83157	896	12.8841
898	25.2237							898	7.99717	898	11.7897
900	23.3702							900	7.15897	900	10.6808
902	21.5839							902	6.38499	902	9.6315
904	19.9517							904	5.7059	904	8.69815
906	18.5213							906	5.1399	906	7.89421
908	17.2817							908	4.686	908	7.2244
910	16.1978							910	4.31218	910	6.6534
912	15.1158							912	3.94052	912	6.08893
914	13.976							914	3.54781	914	5.50456
916	12.8651							916	3.18107	916	4.95245
918	11.8281							918	2.86436	918	4.4641
920	10.8619							920	2.58629	920	4.03469
922	9.91791							922	2.32351	922	3.62508
924	9.00714							924	2.07127	924	3.23373
926	8.16943							926	1.84488	926	2.87958
928	7.43744							928	1.65971	928	2.58125
930	6.80767							930	1.51157	930	2.33873
932	6.18887							932	1.36498	932	2.10875
934	5.51437							934	1.20082	934	1.85551
936	4.85303							936	1.03994	936	1.60884
938	4.26895							938	0.901489	938	1.39371
940	3.77346							940	0.788839	940	1.21715
942	3.3773							942	0.700531	942	1.07756
944	3.07216							944	0.633895	944	0.971288
946	2.82159							946	0.578794	946	0.88066
948	2.59211							948	0.531143	948	0.805365
950	2.37792							950	0.487968	950	0.736184
952	2.17307							952	0.445711	952	0.670121
954	1.97239							954	0.404593	954	0.60572
956	1.77463							956	0.362999	956	0.543315
958	1.58307							958	0.324329	958	0.484213
960	1.4081							960	0.28914	960	0.430574
962	1.25326							962	0.257825	962	0.38313
964	1.11468							964	0.23048	964	0.341502
966	0.991685							966	0.206055	966	0.305342
968	0.87768							968	0.183239	968	0.271216
970	0.770922							970	0.161956	970	0.239195
972	0.674256							972	0.142645	972	0.210147
974	0.58896							974	0.125681	974	0.184218
976	0.517111							976	0.111108	976	0.162084
978	0.458737							978	0.09918	978	0.143974
980	0.410767							980	0.089266	980	0.128553
982	0.371654							982	0.080851	982	0.115175
984	0.337858							984	0.074087	984	0.104165
986	0.309867							986	0.068008	986	0.095768
988	0.287609							988	0.06333	988	0.090154
990	0.270298							990	0.059791	990	0.085906
992	0.257682							992	0.05704	992	0.083031
994	0.24591							994	0.054704	994	0.080707
996	0.231614							996	0.051685	996	0.077702
998	0.215961							998	0.048462	998	0.074108
1000	0.201267							1000	0.045432	1000	0.070356
								1002	0.043228	1002	0.067495
								1004	0.041839	1004	0.065766
								1006	0.041815	1006	0.066092
								1008	0.042053	1008	0.066072
								1010	0.04211	1010	0.068183
								1012	0.042227	1012	0.070109
								1014	0.042937	1014	0.072265
								1016	0.043553	1016	0.074355
								1018	0.043707	1018	0.076699
								1020	0.04397	1020	0.078162
								1022	0.044807	1022	0.08003
								1024	0.046305	1024	0.084128
								1026	0.048244	1026	0.089733
								1028	0.050323	1028	0.094603
								1030	0.051697	1030	0.097362
								1032	0.05258	1032	0.098706
								1034	0.052359	1034	0.098071
								1036	0.050822	1036	0.095182
								1038	0.048407	1038	0.089435
								1040	0.045818	1040	0.084272
								1042	0.042873	1042	0.077588
								1044	0.039736	1044	0.071217
								1046	0.036982	1046	0.06486
								1048	0.033954	1048	0.058646
								1050	0.031124	1050	0.055825
								1052	0.028549	1052	0.052713
								1054	0.026347	1054	0.049958
								1056	0.023892	1056	0.046875
								1058	0.022063	1058	0.045498
								1060	0.020791	1060	0.044069
								1062	0.020245	1062	0.044182
								1064	0.01994	1064	0.045245
								1066	0.020161	1066	0.045672
								1068	0.0201	1068	0.044613
								1070	0.019575	1070	0.043839
								1072	0.019157	1072	0.041771
								1074	0.018033	1074	0.039054
								1076	0.016649	1076	0.035522
								1078	0.015196	1078	0.033976
								1080	0.01415	1080	0.033671
								1082	0.013518	1082	0.031982
								1084	0.012951	1084	0.03026
								1086	0.012448	1086	0.028506
								1088	0.012009	1088	0.026721
								1090	0.011635	1090	0.024903
								1092	0.011325	1092	0.023053
								1094	0.011079	1094	0.021171
								1096	0.010898	1096	0.019257
								1098	0.010781	1098	0.017311
								1100	0.010729	1100	0.015332

## Sheet: Fig.4i-k
Fig.4i
	Average FF	Eror bar		Average FF	Eror bar
PM6/C5-16	77.8	0.8	PM6+INMB-F/C5-16	79.5	0.6
PM6/L8-BO	78	0.7	PM6+INMB-F/L8-BO	80.6	0.5
D18-Cl/L8-B0	75.9	0.6	D18-Cl+INMB-F/L8-B0	77.1	0.5
PTB7-Th/C5-16	67.5	0.8	PTB7-Th+INMB-F/C5-16	69	0.8
Fig.4j
	Average JSC	Eror bar		Average JSC	Eror bar
PM6/C5-16	27	0.2	PM6+INMB-F/C5-16	27.45	0.17
PM6/L8-BO	26.4	0.1	PM6+INMB-F/L8-BO	26.8	0.16
D18-Cl/L8-B0	24.5	0.23	D18-Cl+INMB-F/L8-B0	24.81	0.3
PTB7-Th/C5-16	24.8	0.3	PTB7-Th+INMB-F/C5-16	25	0.5
Fig.4k
	Average PCE	Eror bar		Average PCE	Eror bar
PM6/C5-16	17.6	0.2	PM6+INMB-F/C5-16	18.2	0.3
PM6/L8-BO	18.2	0.2	PM6+INMB-F/L8-BO	19.1	0.2
D18-Cl/L8-B0	17.1	0.2	D18-Cl+INMB-F/L8-B0	17.5	0.2
PTB7-Th/C5-16	11.1	0.1	PTB7-Th+INMB-F/C5-16	11.5	0.2

## Sheet: Table 1
PCE (%)
	PM6/C5-16		PM6+INMB-F/C5-16		PM6/L8-BO		PM6+INMB-F/L8-BO		D18-Cl/L8-BO		D18-Cl+INMB-F/L8-BO		PTB7-Th/C5-16		PTB7-Th+INMB-F/C5-16
	17.3		18.5		18.3		18.8		17.3		17.8		11.2		11.8
	17.4		18.3		18.2		19.3		17		17.4		11.1		11.5
	17.8		17.9		18.4		19.1		17.1		17.6		11		11.6
	17.8		18.2		18		19.4		16.9		17.7		10.9		11.2
	17.8		17.9		18		19.2		17.2		17.6		11.1		11.6
	17.7		18.4		18.2		19.1		17.2		17.5		10.9		11.7
	17.6		18.4		18.4		18.8		17.2		17.5		11.2		11.6
	17.7		17.8		18.2		18.9		17.1		17.6		11		11.4
	17.5		18.4		18.4		19.3		17.3		17.4		11.1		11.3
	17.4		18		18.1		19.2		17.1		17.8		11.2		11.2
	17.5		18.4		18		19.3		17.1		17.3		11		11.5
	17.6		18.4		18		19		17.3		17.4		11.2		11.6
	17.7		17.9		18.1		19.3		16.8		17.4		11		11.3
	17.5		18.5		18.3		18.9		17		17.5		11.1		11.2
	17.3		17.7		18.3		19.2		17.3		17.5		11		11.7
	17.7		17.9		17.9		18.9		16.8		17.2		11.2		11.6

## Sheet: Supplementary Fig. 1
temperature (oC)	normalized thickness		time (min)	normalized thickness
20	1		0	1
80	1		5	0.55
100	0.91		10	0.01
120	0		20	0
150	0		30	0

## Sheet: Supplementary Fig. 4
raman shift (cm-1)	INMB-F	PM6	PM6+INMB-F			PM6	PM6+INMB-F
450	0.022384	0.111293	0.13025		1400	0.169888	0.187093
451	0.022658	0.110139	0.127369		1401	0.174331	0.190874
452	0.021641	0.108727	0.12453		1402	0.180055	0.194888
453	0.019206	0.106879	0.12172		1403	0.186518	0.199395
454	0.016481	0.105161	0.119089		1404	0.193399	0.204525
455	0.013811	0.103712	0.11672		1405	0.200727	0.21024
456	0.012322	0.102705	0.114608		1406	0.208597	0.216911
457	0.012062	0.102291	0.112906		1407	0.216914	0.224817
458	0.012734	0.102408	0.111616		1408	0.225655	0.234004
459	0.013968	0.102689	0.110456		1409	0.234802	0.244463
460	0.015419	0.103044	0.109377		1410	0.244482	0.256163
461	0.016449	0.103384	0.108295		1411	0.254935	0.269128
462	0.017278	0.103609	0.107187		1412	0.265798	0.28321
463	0.017673	0.103632	0.106021		1413	0.276988	0.298069
464	0.017472	0.103358	0.104755		1414	0.288952	0.31373
465	0.016259	0.102634	0.103414		1415	0.30167	0.329992
466	0.013891	0.101345	0.10194		1416	0.314683	0.34595
467	0.010619	0.099462	0.100205		1417	0.327687	0.36118
468	0.007084	0.097375	0.098542		1418	0.341048	0.375854
469	0.003602	0.095208	0.096999		1419	0.354206	0.389099
470	0.001423	0.092946	0.095393		1420	0.366501	0.4001
471	0.000279	0.090807	0.093927		1421	0.377045	0.4089
472	0.000139	0.088875	0.092618		1422	0.385408	0.415311
473	0.001191	0.087133	0.091334		1423	0.390849	0.418915
474	0.00335	0.085808	0.090112		1424	0.39307	0.419334
475	0.006553	0.085145	0.088973		1425	0.39175	0.415635
476	0.011038	0.084995	0.087869		1426	0.386736	0.407705
477	0.015765	0.085171	0.086907		1427	0.378262	0.396116
478	0.020172	0.085517	0.086124		1428	0.366825	0.381365
479	0.0235	0.085378	0.085301		1429	0.352521	0.364363
480	0.025404	0.084746	0.084491		1430	0.336183	0.345666
481	0.025867	0.083838	0.083849		1431	0.318597	0.325882
482	0.02555	0.082837	0.083574		1432	0.300075	0.305372
483	0.024589	0.081918	0.083841		1433	0.281334	0.284655
484	0.023198	0.081293	0.084953		1434	0.263215	0.264808
485	0.021355	0.080993	0.08686		1435	0.246057	0.246137
486	0.019601	0.081107	0.089372		1436	0.229605	0.228324
487	0.018555	0.081717	0.092272		1437	0.214486	0.212016
488	0.018264	0.08248	0.094763		1438	0.201539	0.198034
489	0.019076	0.083338	0.096551		1439	0.190561	0.186037
490	0.021724	0.084606	0.098011		1440	0.182099	0.176241
491	0.025365	0.086784	0.099836		1441	0.17611	0.168711
492	0.030005	0.090185	0.102423		1442	0.172362	0.163307
493	0.034659	0.094602	0.106023		1443	0.170146	0.159659
494	0.039757	0.100507	0.110943		1444	0.169006	0.157431
495	0.045778	0.108077	0.117394		1445	0.168559	0.155993
496	0.053261	0.117145	0.125483		1446	0.168849	0.15566
497	0.062279	0.12716	0.134672		1447	0.169964	0.156377
498	0.072815	0.137536	0.144423		1448	0.171577	0.15813
499	0.085155	0.148761	0.155455		1449	0.173294	0.1609
500	0.10003	0.161974	0.168687		1450	0.175309	0.164148
501	0.117879	0.177918	0.184783		1451	0.177328	0.167549
502	0.136455	0.195155	0.2023		1452	0.179249	0.17079
503	0.156743	0.214668	0.222227		1453	0.18099	0.173804
504	0.1802	0.237753	0.245825		1454	0.182315	0.176793
505	0.207811	0.265297	0.273778		1455	0.183116	0.17961
506	0.240824	0.298736	0.307438		1456	0.183356	0.182075
507	0.280735	0.340161	0.348833		1457	0.183756	0.184692
508	0.326925	0.388236	0.396442		1458	0.185058	0.187965
509	0.379113	0.442105	0.449643		1459	0.18734	0.191843
510	0.436904	0.500886	0.507845		1460	0.190597	0.196271
511	0.506664	0.568399	0.575315		1461	0.194601	0.201225
512	0.586619	0.642778	0.650279		1462	0.199285	0.206686
513	0.670318	0.718905	0.727515		1463	0.204156	0.212439
514	0.753304	0.792773	0.802326		1464	0.208925	0.21806
515	0.830545	0.860225	0.87018		1465	0.212997	0.223197
516	0.896853	0.917142	0.926147		1466	0.216292	0.227471
517	0.948843	0.960461	0.967313		1467	0.218787	0.23051
518	0.983872	0.988332	0.992073		1468	0.220298	0.232391
519	1	1	1		1469	0.220762	0.232958
520	0.992718	0.992308	0.988061		1470	0.22006	0.232208
521	0.960226	0.964187	0.955377		1471	0.218187	0.230203
522	0.904242	0.917255	0.90385		1472	0.215633	0.226781
523	0.830651	0.856392	0.838646		1473	0.212366	0.222156
524	0.743989	0.78551	0.76395		1474	0.20825	0.216702
525	0.647821	0.707449	0.683346		1475	0.203299	0.210924
526	0.547406	0.627066	0.601632		1476	0.197058	0.205661
527	0.447634	0.548335	0.522695		1477	0.190208	0.200969
528	0.352173	0.472881	0.448006		1478	0.183366	0.196894
529	0.266297	0.404515	0.381296		1479	0.176797	0.192907
530	0.195408	0.347166	0.326421		1480	0.17096	0.188987
531	0.144789	0.304869	0.287352		1481	0.166189	0.185341
532	0.108396	0.273645	0.259509		1482	0.162328	0.181948
533	0.082051	0.250785	0.239667		1483	0.159518	0.17902
534	0.063959	0.235629	0.226301		1484	0.157377	0.176394
535	0.052584	0.227037	0.218095		1485	0.155518	0.173918
536	0.046255	0.223665	0.213686		1486	0.154182	0.171105
537	0.044149	0.22452	0.212903		1487	0.153272	0.167653
538	0.044073	0.227743	0.214303		1488	0.152663	0.163538
539	0.043489	0.231204	0.216169		1489	0.152201	0.158802
540	0.039991	0.232902	0.216407		1490	0.151249	0.153202
541	0.035273	0.233859	0.216113		1491	0.149894	0.14694
542	0.031394	0.235349	0.216683		1492	0.148273	0.140241
543	0.02901	0.237346	0.218113		1493	0.146056	0.133959
544	0.027665	0.239312	0.220004		1494	0.143062	0.128807
545	0.026685	0.240598	0.221877		1495	0.138988	0.124966
546	0.026733	0.242206	0.224121		1496	0.133792	0.122433
547	0.027602	0.244191	0.226531		1497	0.128284	0.120602
548	0.029085	0.246674	0.22888		1498	0.122754	0.11925
549	0.031103	0.249408	0.231061		1499	0.117565	0.118105
550	0.033274	0.25216	0.232939		1500	0.112838	0.117014
551	0.035058	0.254714	0.234371		1501	0.108623	0.115503
552	0.035327	0.256598	0.23498		1502	0.105308	0.114006
553	0.033978	0.257743	0.234693		1503	0.103226	0.112882
554	0.031171	0.258208	0.233514		1504	0.101814	0.11226
555	0.027677	0.257859	0.232003		1505	0.101093	0.112167
556	0.024122	0.256569	0.230515		1506	0.101119	0.112378
557	0.02134	0.254116	0.229497		1507	0.101899	0.112863
558	0.019052	0.250656	0.228949		1508	0.103478	0.113552
559	0.017305	0.246586	0.228825		1509	0.105648	0.114469
560	0.016471	0.242543	0.229032		1510	0.108158	0.115609
561	0.016741	0.239357	0.229483		1511	0.111256	0.11775
562	0.018247	0.2373	0.230205		1512	0.114962	0.12114
563	0.02113	0.236452	0.231277		1513	0.119418	0.125791
564	0.024375	0.236421	0.232385		1514	0.124671	0.131452
565	0.027372	0.237025	0.233342		1515	0.131069	0.137419
566	0.029424	0.238092	0.233924		1516	0.138212	0.143544
567	0.03049	0.239637	0.234131		1517	0.145692	0.149656
568	0.030547	0.241491	0.234001		1518	0.153087	0.155512
569	0.02962	0.243206	0.233638		1519	0.160066	0.160826
570	0.027602	0.244191	0.233201		1520	0.166569	0.16519
571	0.024394	0.244288	0.232671		1521	0.172616	0.168532
572	0.019884	0.243501	0.231949		1522	0.179153	0.171186
573	0.015214	0.242266	0.231321		1523	0.185772	0.17356
574	0.011185	0.240967	0.230946		1524	0.1921	0.176064
575	0.008605	0.240148	0.23094		1525	0.197765	0.178965
576	0.007763	0.239575	0.231433		1526	0.202514	0.182425
577	0.008576	0.239179	0.232398		1527	0.206441	0.186167
578	0.010138	0.23922	0.233455		1528	0.209611	0.189989
579	0.012066	0.239617	0.234596		1529	0.212528	0.194085
580	0.01418	0.240475	0.235702		1530	0.214896	0.198334
581	0.016384	0.241995	0.236607		1531	0.216433	0.202652
582	0.018434	0.243676	0.237271		1532	0.21689	0.206641
583	0.020062	0.245232	0.237553		1533	0.216181	0.209934
584	0.020927	0.24651	0.237192		1534	0.214754	0.21232
585	0.020891	0.24735	0.236248		1535	0.212997	0.213638
586	0.020004	0.247641	0.234848		1536	0.210719	0.213419
587	0.018843	0.247406	0.233308		1537	0.207939	0.211942
588	0.0177	0.246327	0.231812		1538	0.204655	0.209546
589	0.016692	0.244363	0.230523		1539	0.201491	0.206697
590	0.01587	0.241577	0.229599		1540	0.199119	0.20376
591	0.015349	0.238608	0.228979		1541	0.197581	0.200584
592	0.015281	0.235995	0.228722		1542	0.196954	0.197053
593	0.015868	0.234224	0.229006		1543	0.195819	0.19429
594	0.017159	0.233551	0.229723		1544	0.194031	0.192299
595	0.01905	0.234009	0.230772		1545	0.191489	0.191096
596	0.02099	0.235003	0.232059		1546	0.188451	0.189731
597	0.022629	0.236488	0.233105		1547	0.18533	0.18714
598	0.023804	0.238306	0.233943		1548	0.182307	0.183665
599	0.024399	0.240261	0.23475		1549	0.179579	0.179624
600	0.02456	0.242344	0.235546		1550	0.176249	0.175218
601	0.024246	0.244449	0.236591		1551	0.172155	0.170593
602	0.023288	0.246392	0.238288		1552	0.167146	0.165853
603	0.021868	0.248146	0.240244		1553	0.161641	0.16125
604	0.02022	0.249677	0.242187		1554	0.15635	0.156985
605	0.018745	0.250945	0.244128		1555	0.151429	0.152863
606	0.018207	0.252079	0.24553		1556	0.147062	0.148682
607	0.018649	0.252953	0.246395		1557	0.142799	0.145532
608	0.019982	0.253395	0.246842		1558	0.138875	0.143526
609	0.021916	0.253605	0.246963		1559	0.135578	0.14275
610	0.024223	0.253667	0.246932		1560	0.132837	0.142555
611	0.026738	0.253611	0.246935		1561	0.130298	0.142081
612	0.029348	0.25355	0.246992		1562	0.127855	0.14151
613	0.031887	0.253521	0.247026		1563	0.125364	0.140997
614	0.034063	0.253385	0.246744		1564	0.123748	0.140049
615	0.035308	0.253069	0.245961		1565	0.1228	0.138282
616	0.035622	0.252641	0.244597		1566	0.122255	0.135294
617	0.035043	0.252181	0.242574		1567	0.121617	0.13149
618	0.033826	0.25165	0.240443		1568	0.120496	0.127809
619	0.032256	0.251165	0.238667		1569	0.11894	0.124355
620	0.030519	0.250816	0.237581		1570	0.116985	0.121263
621	0.028565	0.250465	0.237333		1571	0.114726	0.11858
622	0.02652	0.250059	0.237738		1572	0.112326	0.116416
623	0.024791	0.249675	0.238051		1573	0.109931	0.11491
624	0.023892	0.24902	0.237557		1574	0.107517	0.11368
625	0.02387	0.248267	0.236272		1575	0.104952	0.112307
626	0.024814	0.247586	0.234178		1576	0.102233	0.110996
627	0.026022	0.246868	0.231827		1577	0.099329	0.109937
628	0.026692	0.24617	0.229535		1578	0.096697	0.109073
629	0.026488	0.245533	0.227516		1579	0.094538	0.108084
630	0.025637	0.244917	0.225933		1580	0.093023	0.106644
631	0.024354	0.24432	0.224837		1581	0.092371	0.104964
632	0.02291	0.243784	0.224214		1582	0.092731	0.10358
633	0.02198	0.243346	0.22451		1583	0.09418	0.102569
634	0.021295	0.242967	0.225463		1584	0.096834	0.102014
635	0.020582	0.242613	0.226829		1585	0.100197	0.101653
636	0.020195	0.2424	0.228495		1586	0.10373	0.101566
637	0.020223	0.24231	0.22977		1587	0.106913	0.101841
638	0.020696	0.242391	0.230555		1588	0.109319	0.102305
639	0.021637	0.242741	0.231144		1589	0.111006	0.102771
640	0.022892	0.243265	0.231613		1590	0.111993	0.103224
641	0.024147	0.243713	0.232015		1591	0.112252	0.103582
642	0.02514	0.24391	0.232695		1592	0.11181	0.103578
643	0.025946	0.243844	0.233379		1593	0.110863	0.103248
644	0.02663	0.24348	0.233786		1594	0.109594	0.102591
645	0.026743	0.243224	0.234382		1595	0.108253	0.102262
646	0.025871	0.243477	0.235141		1596	0.107037	0.102732
647	0.023916	0.244255	0.236098		1597	0.106088	0.104083
648	0.020839	0.245482	0.237316		1598	0.105649	0.106425
649	0.017322	0.247007	0.238811		1599	0.106092	0.109422
650	0.014446	0.248529	0.240638		1600	0.107356	0.112906
651	0.012938	0.249797	0.242894
652	0.01285	0.25092	0.245588
653	0.014165	0.251986	0.24865
654	0.016039	0.252999	0.251359
655	0.017754	0.25422	0.25316
656	0.01932	0.255555	0.253886
657	0.020759	0.256895	0.253358
658	0.022006	0.25823	0.252235
659	0.022904	0.259615	0.251339
660	0.023354	0.261023	0.251046
661	0.02334	0.262334	0.251401
662	0.022918	0.263496	0.252304
663	0.022476	0.264608	0.253153
664	0.022573	0.265617	0.253471
665	0.022947	0.266612	0.253342
666	0.023359	0.267692	0.252845
667	0.02401	0.268511	0.252108
668	0.024805	0.268895	0.251187
669	0.02583	0.268739	0.250181
670	0.027302	0.267933	0.249209
671	0.029012	0.266593	0.248317
672	0.030217	0.26499	0.247503
673	0.030544	0.263136	0.246829
674	0.029942	0.261316	0.246265
675	0.028322	0.259816	0.245775
676	0.026324	0.258566	0.245741
677	0.024318	0.258506	0.246911
678	0.022385	0.259377	0.249134
679	0.020586	0.260849	0.252224
680	0.019121	0.262506	0.255586
681	0.018329	0.263522	0.258301
682	0.018426	0.263444	0.259871
683	0.019509	0.262413	0.260155
684	0.021567	0.260569	0.259085
685	0.023837	0.258219	0.257101
686	0.025995	0.255886	0.254316
687	0.027852	0.253456	0.250823
688	0.029203	0.250829	0.246728
689	0.030102	0.247931	0.242218
690	0.030416	0.244661	0.237447
691	0.030084	0.240988	0.23261
692	0.029097	0.23692	0.227928
693	0.027598	0.232608	0.2236
694	0.026074	0.228433	0.219955
695	0.024811	0.224642	0.217402
696	0.023855	0.221458	0.215912
697	0.023276	0.219139	0.215491
698	0.022878	0.21666	0.215201
699	0.022523	0.213415	0.214084
700	0.022269	0.20927	0.21208
701	0.022177	0.204055	0.209098
702	0.022149	0.198246	0.20543
703	0.021986	0.192551	0.201621
704	0.021627	0.187258	0.197828
705	0.021051	0.182614	0.194059
706	0.020251	0.178774	0.190326
707	0.019344	0.175272	0.186632
708	0.018347	0.17198	0.183026
709	0.017274	0.168955	0.179509
710	0.016134	0.166232	0.176093
711	0.015114	0.163898	0.172852
712	0.014506	0.162223	0.169365
713	0.014341	0.161127	0.165924
714	0.014639	0.160482	0.162894
715	0.015275	0.160129	0.16034
716	0.016027	0.159923	0.158425
717	0.016792	0.15971	0.157263
718	0.017392	0.159261	0.156375
719	0.017653	0.158345	0.155281
720	0.017472	0.157121	0.154295
721	0.016321	0.155352	0.152932
722	0.014453	0.153155	0.151402
723	0.012096	0.150646	0.149913
724	0.009544	0.147844	0.148415
725	0.007552	0.144549	0.146584
726	0.006167	0.140887	0.144546
727	0.005288	0.137037	0.142482
728	0.004832	0.133229	0.140521
729	0.004623	0.13006	0.138891
730	0.004557	0.127878	0.137735
731	0.004709	0.12666	0.136868
732	0.005159	0.126402	0.136097
733	0.005725	0.12665	0.136037
734	0.006289	0.126673	0.137041
735	0.00686	0.126736	0.139167
736	0.007435	0.127062	0.142505
737	0.007902	0.127746	0.146485
738	0.008041	0.129418	0.14986
739	0.007756	0.131916	0.152413
740	0.006952	0.134841	0.154072
741	0.005691	0.137872	0.154863
742	0.004971	0.140786	0.155825
743	0.005181	0.143247	0.157331
744	0.006295	0.145275	0.158968
745	0.008328	0.14688	0.160354
746	0.01049	0.14842	0.161497
747	0.012077	0.150141	0.161936
748	0.01304	0.152171	0.161923
749	0.013312	0.154645	0.161732
750	0.012985	0.157335	0.161364
751	0.011924	0.160207	0.160434
752	0.010271	0.162964	0.15911
753	0.008241	0.165189	0.157632
754	0.00605	0.166642	0.156173
755	0.004274	0.16776	0.154759
756	0.003236	0.16854	0.153485
757	0.002836	0.169366	0.152254
758	0.002988	0.170643	0.150948
759	0.003716	0.17189	0.150338
760	0.00496	0.173162	0.151077
761	0.0068	0.174193	0.153248
762	0.009328	0.174713	0.156974
763	0.012229	0.174786	0.161668
764	0.014733	0.174188	0.166153
765	0.016695	0.173139	0.170095
766	0.017987	0.171951	0.173187
767	0.018548	0.170912	0.175216
768	0.018954	0.170691	0.176554
769	0.019285	0.171617	0.177154
770	0.019427	0.173509	0.177029
771	0.019273	0.176224	0.176182
772	0.019231	0.178915	0.175164
773	0.019586	0.180815	0.174481
774	0.020414	0.181886	0.174125
775	0.021829	0.182066	0.174129
776	0.023529	0.181647	0.174381
777	0.024685	0.181206	0.174405
778	0.025336	0.180848	0.174369
779	0.025515	0.180686	0.174456
780	0.025266	0.180735	0.174739
781	0.024782	0.180791	0.174887
782	0.024105	0.180745	0.17484
783	0.023231	0.180371	0.174509
784	0.022147	0.17945	0.173787
785	0.02142	0.178415	0.173062
786	0.021417	0.177377	0.172518
787	0.022053	0.176635	0.172066
788	0.023277	0.176509	0.171633
789	0.024767	0.176602	0.171202
790	0.025964	0.176425	0.170491
791	0.026895	0.175808	0.16977
792	0.027589	0.174558	0.169308
793	0.028001	0.172716	0.169183
794	0.027982	0.171074	0.169202
795	0.027432	0.169674	0.169296
796	0.02623	0.16851	0.169335
797	0.024247	0.167601	0.169173
798	0.021846	0.166348	0.169305
799	0.019126	0.164625	0.169811
800	0.016335	0.162772	0.170618
801	0.013723	0.161109	0.171668
802	0.011583	0.159719	0.172856
803	0.010322	0.15875	0.174062
804	0.009932	0.158174	0.175315
805	0.010425	0.157936	0.176644
806	0.011525	0.158123	0.17792
807	0.012218	0.159584	0.178935
808	0.012539	0.161968	0.179508
809	0.012487	0.164958	0.179451
810	0.012085	0.168262	0.17865
811	0.011842	0.171334	0.177488
812	0.011852	0.174014	0.176056
813	0.012156	0.176299	0.174487
814	0.012785	0.178191	0.172929
815	0.013957	0.1792	0.171433
816	0.015755	0.179056	0.170092
817	0.017879	0.177664	0.168926
818	0.020044	0.17491	0.167967
819	0.02216	0.17137	0.166957
820	0.024163	0.167852	0.16546
821	0.026024	0.164466	0.163633
822	0.027737	0.161361	0.161608
823	0.029135	0.158632	0.159551
824	0.028904	0.155885	0.157889
825	0.027298	0.153447	0.156665
826	0.02452	0.151652	0.15592
827	0.020749	0.150817	0.155684
828	0.017481	0.150459	0.156239
829	0.01499	0.150406	0.157465
830	0.01328	0.150338	0.159066
831	0.012383	0.14992	0.160766
832	0.012256	0.149186	0.162264
833	0.012897	0.148087	0.163335
834	0.014306	0.146618	0.163933
835	0.016506	0.144773	0.164021
836	0.019009	0.142831	0.16337
837	0.021068	0.141263	0.161627
838	0.022648	0.139946	0.158845
839	0.023688	0.138793	0.155063
840	0.024134	0.137574	0.150506
841	0.024047	0.135065	0.146413
842	0.0233	0.131473	0.14268
843	0.021742	0.126979	0.139252
844	0.019205	0.121733	0.136126
845	0.017196	0.116628	0.132371
846	0.015932	0.11193	0.128188
847	0.015555	0.107838	0.124006
848	0.016261	0.104562	0.120244
849	0.017147	0.101816	0.116874
850	0.017806	0.099494	0.113863
851	0.01825	0.097633	0.111088
852	0.018477	0.096244	0.108404
853	0.01834	0.095607	0.105773
854	0.017653	0.096042	0.1032
855	0.016436	0.097425	0.100737
856	0.01468	0.099644	0.098418
857	0.012599	0.10234	0.096398
858	0.010966	0.104583	0.095099
859	0.009782	0.106131	0.094693
860	0.009065	0.106709	0.095351
861	0.008845	0.106068	0.097193
862	0.009177	0.105106	0.099446
863	0.010029	0.103959	0.101739
864	0.011383	0.102774	0.103657
865	0.01324	0.101712	0.104757
866	0.014469	0.100456	0.105605
867	0.014856	0.09903	0.1064
868	0.014519	0.097577	0.107235
869	0.013524	0.096227	0.108218
870	0.01275	0.095299	0.108964
871	0.012697	0.095039	0.109237
872	0.01308	0.095535	0.109185
873	0.01364	0.096873	0.108927
874	0.014162	0.099019	0.108661
875	0.014558	0.101731	0.108675
876	0.014939	0.104697	0.109134
877	0.015437	0.107602	0.110186
878	0.016027	0.110035	0.111994
879	0.015964	0.111297	0.11483
880	0.015477	0.111838	0.118631
881	0.014764	0.112066	0.12333
882	0.013992	0.112337	0.128857
883	0.013998	0.113878	0.135206
884	0.014346	0.116431	0.142029
885	0.014574	0.119701	0.148973
886	0.014236	0.123401	0.155693
887	0.013389	0.127458	0.161756
888	0.012406	0.131826	0.16694
889	0.01168	0.136452	0.171083
890	0.011633	0.141295	0.174017
891	0.01174	0.145927	0.175887
892	0.011469	0.150141	0.176954
893	0.010846	0.154056	0.177357
894	0.009849	0.157778	0.17725
895	0.00873	0.16134	0.176855
896	0.007872	0.164529	0.176404
897	0.007154	0.167063	0.176046
898	0.006446	0.168638	0.175955
899	0.005846	0.169336	0.176278
900	0.006206	0.170684	0.176899
901	0.007529	0.172759	0.177844
902	0.009862	0.175716	0.179153
903	0.013238	0.179755	0.180848
904	0.015761	0.183414	0.182231
905	0.017388	0.186511	0.183324
906	0.018058	0.188895	0.184139
907	0.017659	0.190416	0.184661
908	0.016799	0.190688	0.185829
909	0.015676	0.189799	0.187449
910	0.014354	0.187848	0.189219
911	0.012887	0.184919	0.19087
912	0.012004	0.181691	0.191711
913	0.011944	0.178616	0.191736
914	0.01267	0.175906	0.191166
915	0.01418	0.173794	0.190215
916	0.015997	0.172336	0.188881
917	0.017763	0.171502	0.18723
918	0.019587	0.171439	0.18551
919	0.021571	0.1723	0.183944
920	0.02349	0.174022	0.18291
921	0.024799	0.176049	0.182611
922	0.025487	0.178204	0.18292
923	0.025493	0.180281	0.183707
924	0.025014	0.182067	0.184834
925	0.025333	0.183658	0.186567
926	0.026366	0.184986	0.189066
927	0.028063	0.185968	0.1925
928	0.030371	0.186545	0.19713
929	0.033012	0.187332	0.202379
930	0.036023	0.188351	0.207617
931	0.039465	0.18962	0.212259
932	0.043405	0.191158	0.215694
933	0.047132	0.192281	0.217631
934	0.050367	0.193097	0.21838
935	0.052927	0.193752	0.21809
936	0.054604	0.194371	0.216912
937	0.055755	0.195993	0.215396
938	0.056526	0.198343	0.213849
939	0.056869	0.201016	0.212481
940	0.056746	0.203645	0.211525
941	0.056668	0.205314	0.211021
942	0.056943	0.205913	0.210699
943	0.057616	0.205602	0.210482
944	0.058777	0.204536	0.210298
945	0.059921	0.202977	0.21004
946	0.060376	0.201162	0.209859
947	0.06018	0.199222	0.209908
948	0.059353	0.197295	0.210349
949	0.057983	0.19554	0.211346
950	0.056303	0.193796	0.212405
951	0.054358	0.191978	0.213228
952	0.052193	0.190003	0.213505
953	0.049944	0.187815	0.212936
954	0.047974	0.186059	0.212067
955	0.04632	0.184961	0.210968
956	0.045031	0.184774	0.20973
957	0.044111	0.185771	0.208335
958	0.043294	0.186805	0.206396
959	0.042689	0.187476	0.204154
960	0.042418	0.187449	0.201858
961	0.042603	0.186293	0.199865
962	0.042915	0.18435	0.198684
963	0.043127	0.18206	0.198019
964	0.04307	0.179683	0.197624
965	0.042546	0.177526	0.197225
966	0.041802	0.176243	0.196395
967	0.041106	0.175631	0.195385
968	0.040557	0.175549	0.194376
969	0.040256	0.17588	0.19355
970	0.040678	0.176238	0.193454
971	0.041616	0.176469	0.193651
972	0.042906	0.176496	0.193832
973	0.04441	0.176249	0.193708
974	0.045564	0.175814	0.192508
975	0.046157	0.175058	0.190263
976	0.046146	0.173837	0.187071
977	0.045484	0.17202	0.183013
978	0.044055	0.169221	0.178651
979	0.042148	0.165469	0.174542
980	0.03995	0.160884	0.170852
981	0.037639	0.155581	0.16778
982	0.035743	0.149746	0.165585
983	0.034335	0.143965	0.163532
984	0.033292	0.138587	0.161287
985	0.03251	0.133973	0.158529
986	0.031856	0.130624	0.154422
987	0.031336	0.128005	0.149379
988	0.030987	0.125926	0.143926
989	0.030864	0.1242	0.138575
990	0.030848	0.122458	0.134302
991	0.03028	0.120714	0.130754
992	0.029149	0.119049	0.127532
993	0.027423	0.117526	0.124246
994	0.025127	0.116206	0.120034
995	0.02272	0.114887	0.115107
996	0.020251	0.113456	0.11006
997	0.017738	0.1118	0.105402
998	0.015201	0.109795	0.101783
999	0.01293	0.10776	0.099363
1000	0.011131	0.10581	0.098067
1001	0.009981	0.10399	0.09787
1002	0.009584	0.102288	0.098663
1003	0.009442	0.100718	0.099911
1004	0.009434	0.099453	0.101324
1005	0.009555	0.098651	0.102656
1006	0.009803	0.098527	0.103697
1007	0.010274	0.099012	0.105236
1008	0.010905	0.099778	0.107673
1009	0.011583	0.100612	0.111085
1010	0.012293	0.101196	0.115529
1011	0.013549	0.101305	0.120221
1012	0.015273	0.10126	0.124465
1013	0.017265	0.101218	0.127916
1014	0.019263	0.101304	0.130182
1015	0.02056	0.101555	0.131575
1016	0.021162	0.102112	0.132805
1017	0.021158	0.103099	0.134076
1018	0.020652	0.104678	0.135657
1019	0.019864	0.107316	0.137833
1020	0.018751	0.11075	0.140154
1021	0.017269	0.114737	0.142423
1022	0.015376	0.119046	0.144428
1023	0.013211	0.12363	0.145711
1024	0.011034	0.128414	0.146618
1025	0.008956	0.133228	0.14737
1026	0.0071	0.137912	0.148189
1027	0.005426	0.141836	0.149221
1028	0.004017	0.144817	0.150236
1029	0.003044	0.146814	0.151211
1030	0.002679	0.147769	0.152109
1031	0.002955	0.147881	0.153257
1032	0.003269	0.147561	0.154705
1033	0.003412	0.146911	0.156359
1034	0.003148	0.146046	0.15814
1035	0.002327	0.145295	0.159894
1036	0.001535	0.144859	0.161675
1037	0.00088	0.144872	0.163531
1038	0.000474	0.1455	0.165519
1039	0.000206	0.146753	0.167551
1040	1.2e-05	0.148139	0.169177
1041	2e-06	0.149618	0.17028
1042	0.000266	0.151144	0.170724
1043	0.001384	0.152389	0.17046
1044	0.003107	0.153244	0.169993
1045	0.005157	0.153719	0.169416
1046	0.00727	0.153794	0.168838
1047	0.008804	0.15362	0.16825
1048	0.009908	0.153705	0.167734
1049	0.010675	0.154122	0.167462
1050	0.011189	0.154954	0.16761
1051	0.011554	0.156202	0.168183
1052	0.011759	0.157786	0.168934
1053	0.011832	0.159772	0.169927
1054	0.011791	0.162218	0.171206
1055	0.011891	0.165139	0.173209
1056	0.012118	0.168318	0.175923
1057	0.012359	0.171694	0.179126
1058	0.012515	0.175192	0.182603
1059	0.012397	0.179285	0.185868
1060	0.012285	0.18379	0.188963
1061	0.012331	0.188305	0.191925
1062	0.012692	0.192448	0.194778
1063	0.013241	0.19582	0.197815
1064	0.013456	0.198529	0.200868
1065	0.013296	0.200512	0.203738
1066	0.012738	0.20172	0.206239
1067	0.01228	0.202067	0.208544
1068	0.01226	0.201322	0.210561
1069	0.01256	0.199442	0.212035
1070	0.013042	0.19643	0.212736
1071	0.013214	0.192026	0.212041
1072	0.013103	0.186526	0.210241
1073	0.012867	0.180248	0.207648
1074	0.012666	0.173509	0.204573
1075	0.012479	0.167073	0.201794
1076	0.012151	0.161171	0.198809
1077	0.011724	0.15592	0.195327
1078	0.011256	0.151474	0.191159
1079	0.011475	0.147777	0.185556
1080	0.012264	0.144252	0.179053
1081	0.013286	0.140776	0.172135
1082	0.014213	0.137315	0.165245
1083	0.014302	0.133422	0.159078
1084	0.013946	0.129267	0.153539
1085	0.013438	0.125037	0.148671
1086	0.013031	0.120875	0.144572
1087	0.012785	0.117128	0.140855
1088	0.012187	0.113877	0.137277
1089	0.011121	0.111091	0.133873
1090	0.009541	0.108708	0.130688
1091	0.007588	0.106505	0.128454
1092	0.005656	0.104914	0.127459
1093	0.003844	0.104175	0.12761
1094	0.002188	0.104468	0.128757
1095	0.000818	0.106242	0.130092
1096	3e-05	0.108814	0.131137
1097	0	0.111785	0.131746
1098	0.000898	0.114814	0.131802
1099	0.002612	0.117257	0.131357
1100	0.004396	0.119286	0.131013
1101	0.006001	0.120871	0.130927
1102	0.007247	0.121929	0.13117
1103	0.008023	0.122627	0.131824
1104	0.008707	0.123315	0.132555
1105	0.009322	0.124058	0.133216
1106	0.009855	0.124872	0.133697
1107	0.01067	0.12559	0.134053
1108	0.011808	0.126038	0.134796
1109	0.013171	0.126236	0.136062
1110	0.014614	0.12625	0.137953
1111	0.015667	0.126324	0.140508
1112	0.016232	0.126575	0.142787
1113	0.016395	0.127012	0.14447
1114	0.016239	0.127602	0.145271
1115	0.015798	0.12814	0.144864
1116	0.015042	0.128409	0.144039
1117	0.014008	0.128422	0.142969
1118	0.01283	0.128247	0.141817
1119	0.011869	0.128058	0.140777
1120	0.011317	0.128135	0.139669
1121	0.011102	0.128498	0.138535
1122	0.011103	0.129264	0.137529
1123	0.011145	0.130653	0.13693
1124	0.011195	0.132101	0.136583
1125	0.011343	0.133335	0.136366
1126	0.011556	0.134004	0.135915
1127	0.011693	0.133751	0.134742
1128	0.011384	0.132897	0.132905
1129	0.010643	0.131547	0.130636
1130	0.009704	0.129691	0.128372
1131	0.008847	0.12729	0.126536
1132	0.008357	0.124278	0.125134
1133	0.008102	0.120796	0.124069
1134	0.007785	0.116943	0.123218
1135	0.007229	0.112884	0.122491
1136	0.006702	0.109183	0.121896
1137	0.00642	0.106137	0.121424
1138	0.006422	0.104316	0.120991
1139	0.006701	0.104005	0.120568
1140	0.006923	0.104826	0.120216
1141	0.007126	0.106627	0.120012
1142	0.007895	0.109158	0.119941
1143	0.009343	0.112142	0.119902
1144	0.011233	0.11511	0.119515
1145	0.013167	0.117812	0.118647
1146	0.014404	0.119759	0.117501
1147	0.01486	0.120844	0.116266
1148	0.015027	0.121309	0.1155
1149	0.015143	0.121178	0.115256
1150	0.015147	0.120653	0.114975
1151	0.014979	0.11987	0.114594
1152	0.014313	0.119067	0.113979
1153	0.01319	0.118299	0.11332
1154	0.012194	0.117327	0.112824
1155	0.011349	0.116397	0.112634
1156	0.010709	0.11584	0.11287
1157	0.010128	0.115963	0.113585
1158	0.009272	0.117066	0.115159
1159	0.008438	0.118991	0.117532
1160	0.008028	0.121447	0.120648
1161	0.008283	0.124386	0.124361
1162	0.00902	0.128169	0.128267
1163	0.009908	0.13253	0.132541
1164	0.010568	0.137207	0.137349
1165	0.011055	0.141781	0.142912
1166	0.011809	0.145479	0.149901
1167	0.012829	0.148677	0.157373
1168	0.014016	0.151669	0.164506
1169	0.015122	0.154791	0.170389
1170	0.015915	0.158549	0.173805
1171	0.016696	0.162486	0.175686
1172	0.017626	0.166267	0.176592
1173	0.018561	0.169367	0.177153
1174	0.019366	0.171241	0.178026
1175	0.019644	0.172481	0.179124
1176	0.01941	0.173434	0.180434
1177	0.018843	0.174691	0.181872
1178	0.018027	0.176678	0.183443
1179	0.017153	0.179338	0.184791
1180	0.016207	0.182634	0.185893
1181	0.015636	0.186573	0.186938
1182	0.01549	0.191124	0.187965
1183	0.016119	0.195494	0.189253
1184	0.017436	0.199382	0.190841
1185	0.018623	0.202642	0.192647
1186	0.019674	0.205092	0.194604
1187	0.02016	0.207191	0.195823
1188	0.020242	0.208935	0.196044
1189	0.020475	0.210229	0.194868
1190	0.020769	0.210968	0.192444
1191	0.020898	0.2106	0.189825
1192	0.020623	0.208985	0.187384
1193	0.019597	0.205677	0.185408
1194	0.018016	0.201108	0.183964
1195	0.016513	0.196143	0.182686
1196	0.015287	0.191248	0.181696
1197	0.014404	0.186873	0.181568
1198	0.014063	0.183077	0.182123
1199	0.01438	0.179709	0.183282
1200	0.015776	0.177002	0.184779
1201	0.018929	0.175295	0.186229
1202	0.022881	0.174499	0.18743
1203	0.026656	0.174524	0.188162
1204	0.029346	0.175278	0.188331
1205	0.030032	0.176672	0.187831
1206	0.029639	0.178397	0.186776
1207	0.028781	0.180197	0.185219
1208	0.027633	0.181677	0.182917
1209	0.026494	0.182558	0.179796
1210	0.025187	0.183003	0.176283
1211	0.023817	0.183052	0.172705
1212	0.023148	0.182787	0.16974
1213	0.023248	0.182168	0.167622
1214	0.023914	0.181568	0.16649
1215	0.024879	0.181063	0.166401
1216	0.025531	0.180883	0.167208
1217	0.025835	0.181057	0.168971
1218	0.026164	0.18164	0.170935
1219	0.026712	0.182661	0.172912
1220	0.027468	0.183996	0.174815
1221	0.028482	0.185662	0.176481
1222	0.029092	0.187361	0.17812
1223	0.029176	0.189112	0.179603
1224	0.028671	0.191243	0.180662
1225	0.027641	0.193398	0.181318
1226	0.026492	0.195262	0.181568
1227	0.025401	0.196334	0.181532
1228	0.024623	0.196029	0.181384
1229	0.024241	0.19467	0.181268
1230	0.024438	0.192653	0.181441
1231	0.024947	0.190211	0.181991
1232	0.025734	0.187589	0.18304
1233	0.0264	0.184904	0.184116
1234	0.026673	0.182296	0.184859
1235	0.026691	0.180421	0.184887
1236	0.026357	0.179436	0.184033
1237	0.025993	0.178889	0.182646
1238	0.025654	0.17847	0.18092
1239	0.025485	0.177324	0.179351
1240	0.025398	0.175448	0.177962
1241	0.025618	0.173286	0.176472
1242	0.026164	0.171115	0.174745
1243	0.026981	0.169453	0.172407
1244	0.028139	0.168288	0.169565
1245	0.029514	0.166971	0.166603
1246	0.031147	0.165232	0.163775
1247	0.033132	0.162651	0.161459
1248	0.035226	0.159415	0.159558
1249	0.036861	0.156127	0.157685
1250	0.037642	0.153186	0.155545
1251	0.037158	0.150989	0.152846
1252	0.035796	0.14951	0.149733
1253	0.034184	0.148755	0.14633
1254	0.032786	0.148565	0.142725
1255	0.031906	0.148965	0.138994
1256	0.03136	0.149428	0.135529
1257	0.031018	0.149492	0.132674
1258	0.030838	0.149028	0.131069
1259	0.030823	0.147717	0.130828
1260	0.030731	0.146131	0.131342
1261	0.030441	0.14444	0.132248
1262	0.029109	0.142475	0.132991
1263	0.027067	0.140445	0.133423
1264	0.024781	0.138166	0.133809
1265	0.022758	0.135668	0.134053
1266	0.021953	0.132901	0.133788
1267	0.022095	0.13006	0.133222
1268	0.022825	0.127614	0.132279
1269	0.023787	0.126038	0.13135
1270	0.024639	0.125799	0.130777
1271	0.025419	0.126541	0.130395
1272	0.026312	0.127651	0.130328
1273	0.027249	0.12872	0.130454
1274	0.028284	0.129417	0.130679
1275	0.029272	0.12979	0.130947
1276	0.030031	0.129916	0.131241
1277	0.030464	0.129483	0.131322
1278	0.03051	0.128558	0.131314
1279	0.030136	0.127095	0.13079
1280	0.029294	0.125114	0.129508
1281	0.02827	0.12285	0.126754
1282	0.026734	0.12019	0.122754
1283	0.025587	0.117398	0.118102
1284	0.025006	0.114523	0.113363
1285	0.025166	0.111626	0.10937
1286	0.026155	0.108802	0.10598
1287	0.027053	0.10631	0.103662
1288	0.027371	0.104301	0.102305
1289	0.02677	0.102958	0.101956
1290	0.02552	0.102144	0.10251
1291	0.023978	0.101399	0.103382
1292	0.022967	0.100315	0.104283
1293	0.022526	0.098794	0.105118
1294	0.022514	0.097003	0.105865
1295	0.022821	0.095081	0.106462
1296	0.02314	0.093263	0.107212
1297	0.023413	0.091482	0.107775
1298	0.023675	0.090082	0.108167
1299	0.023836	0.089137	0.108228
1300	0.023525	0.08845	0.1077
1301	0.023107	0.08835	0.10649
1302	0.022334	0.088807	0.105473
1303	0.021491	0.090059	0.104764
1304	0.020774	0.09228	0.104569
1305	0.020031	0.095419	0.105048
1306	0.01922	0.099381	0.105464
1307	0.018461	0.104427	0.105847
1308	0.017581	0.110383	0.106076
1309	0.016737	0.116842	0.106264
1310	0.016324	0.123411	0.106633
1311	0.015521	0.129698	0.107495
1312	0.014984	0.135304	0.108682
1313	0.01443	0.140276	0.110307
1314	0.013861	0.144457	0.112305
1315	0.013666	0.14731	0.114264
1316	0.013677	0.14909	0.116547
1317	0.013927	0.149759	0.118854
1318	0.014752	0.149538	0.121554
1319	0.016292	0.148598	0.124873
1320	0.018029	0.147038	0.128447
1321	0.020144	0.145443	0.132016
1322	0.021337	0.144621	0.135424
1323	0.021622	0.144756	0.138332
1324	0.021374	0.145593	0.140606
1325	0.020743	0.146841	0.142332
1326	0.0205	0.147591	0.142495
1327	0.020724	0.148209	0.141549
1328	0.021041	0.148495	0.139808
1329	0.021362	0.14837	0.137748
1330	0.022001	0.147947	0.13607
1331	0.022159	0.147157	0.134806
1332	0.022591	0.145898	0.133498
1333	0.022661	0.144132	0.132091
1334	0.022152	0.141757	0.13047
1335	0.021597	0.138766	0.128552
1336	0.02109	0.135831	0.126939
1337	0.021237	0.133025	0.125313
1338	0.02236	0.13062	0.124039
1339	0.02396	0.128779	0.123151
1340	0.025136	0.127582	0.122383
1341	0.025972	0.127298	0.121902
1342	0.025595	0.128101	0.121712
1343	0.02484	0.129276	0.121526
1344	0.023932	0.130287	0.121074
1345	0.022711	0.130776	0.120115
1346	0.021738	0.130358	0.118392
1347	0.020913	0.129883	0.117092
1348	0.020669	0.129523	0.116631
1349	0.02132	0.12936	0.117311
1350	0.022709	0.129373	0.11914
1351	0.023783	0.129426	0.121596
1352	0.024393	0.129018	0.124579
1353	0.023971	0.128376	0.12798
1354	0.02288	0.127629	0.131488
1355	0.021702	0.126971	0.134793
1356	0.020443	0.126786	0.137757
1357	0.019385	0.126911	0.139928
1358	0.0185	0.127388	0.141625
1359	0.017787	0.128082	0.142841
1360	0.017392	0.128914	0.143521
1361	0.017513	0.129934	0.143688
1362	0.017465	0.131093	0.143259
1363	0.017411	0.132249	0.141653
1364	0.017046	0.133461	0.139142
1365	0.016384	0.134813	0.136146
1366	0.015854	0.136405	0.133214
1367	0.015418	0.138424	0.131324
1368	0.015194	0.140802	0.130383
1369	0.015124	0.143335	0.130148
1370	0.014947	0.145928	0.130219
1371	0.01458	0.148463	0.130364
1372	0.014325	0.150642	0.130683
1373	0.014068	0.15293	0.131272
1374	0.014542	0.155303	0.132002
1375	0.015595	0.157845	0.133019
1376	0.016906	0.160508	0.134428
1377	0.018328	0.162807	0.13613
1378	0.019407	0.164457	0.138538
1379	0.020061	0.165432	0.141317
1380	0.0204	0.165864	0.144209
1381	0.020226	0.166032	0.146935
1382	0.019378	0.166088	0.149179
1383	0.018382	0.165944	0.150689
1384	0.017241	0.165769	0.152169
1385	0.017074	0.165568	0.153627
1386	0.017825	0.165436	0.155367
1387	0.019045	0.165471	0.157615
1388	0.020364	0.165556	0.159642
1389	0.02092	0.16567	0.161379
1390	0.020702	0.165924	0.162698
1391	0.020076	0.166266	0.163759
1392	0.019335	0.166375	0.164954
1393	0.018614	0.166078	0.166421
1394	0.01855	0.165558	0.168075
1395	0.01871	0.165087	0.170186
1396	0.019885	0.164786	0.17263
1397	0.021853	0.164816	0.175608
1398	0.024039	0.165376	0.179346
1399	0.026174	0.16691	0.183327
1400	0.027572	0.169888	0.187093
1401	0.02799	0.174331	0.190874
1402	0.027763	0.180055	0.194888
1403	0.027396	0.186518	0.199395
1404	0.02709	0.193399	0.204525
1405	0.027473	0.200727	0.21024
1406	0.027689	0.208597	0.216911
1407	0.027273	0.216914	0.224817
1408	0.026078	0.225655	0.234004
1409	0.024024	0.234802	0.244463
1410	0.021993	0.244482	0.256163
1411	0.021	0.254935	0.269128
1412	0.020486	0.265798	0.28321
1413	0.020347	0.276988	0.298069
1414	0.020142	0.288952	0.31373
1415	0.019649	0.30167	0.329992
1416	0.019623	0.314683	0.34595
1417	0.019408	0.327687	0.36118
1418	0.018785	0.341048	0.375854
1419	0.017734	0.354206	0.389099
1420	0.016242	0.366501	0.4001
1421	0.014877	0.377045	0.4089
1422	0.014203	0.385408	0.415311
1423	0.013738	0.390849	0.418915
1424	0.01337	0.39307	0.419334
1425	0.012886	0.39175	0.415635
1426	0.012172	0.386736	0.407705
1427	0.011423	0.378262	0.396116
1428	0.010955	0.366825	0.381365
1429	0.01046	0.352521	0.364363
1430	0.010569	0.336183	0.345666
1431	0.011561	0.318597	0.325882
1432	0.01262	0.300075	0.305372
1433	0.013887	0.281334	0.284655
1434	0.014525	0.263215	0.264808
1435	0.014756	0.246057	0.246137
1436	0.015003	0.229605	0.228324
1437	0.015252	0.214486	0.212016
1438	0.015579	0.201539	0.198034
1439	0.015998	0.190561	0.186037
1440	0.016146	0.182099	0.176241
1441	0.016561	0.17611	0.168711
1442	0.017407	0.172362	0.163307
1443	0.018295	0.170146	0.159659
1444	0.019239	0.169006	0.157431
1445	0.019815	0.168559	0.155993
1446	0.020077	0.168849	0.15566
1447	0.020134	0.169964	0.156377
1448	0.01981	0.171577	0.15813
1449	0.018932	0.173294	0.1609
1450	0.018277	0.175309	0.164148
1451	0.018058	0.177328	0.167549
1452	0.018611	0.179249	0.17079
1453	0.019744	0.18099	0.173804
1454	0.020335	0.182315	0.176793
1455	0.020252	0.183116	0.17961
1456	0.019547	0.183356	0.182075
1457	0.018491	0.183756	0.184692
1458	0.017851	0.185058	0.187965
1459	0.017179	0.18734	0.191843
1460	0.016197	0.190597	0.196271
1461	0.015163	0.194601	0.201225
1462	0.014021	0.199285	0.206686
1463	0.013155	0.204156	0.212439
1464	0.012498	0.208925	0.21806
1465	0.011539	0.212997	0.223197
1466	0.010494	0.216292	0.227471
1467	0.009579	0.218787	0.23051
1468	0.009021	0.220298	0.232391
1469	0.009112	0.220762	0.232958
1470	0.009676	0.22006	0.232208
1471	0.010564	0.218187	0.230203
1472	0.012028	0.215633	0.226781
1473	0.013822	0.212366	0.222156
1474	0.015553	0.20825	0.216702
1475	0.017344	0.203299	0.210924
1476	0.018999	0.197058	0.205661
1477	0.020788	0.190208	0.200969
1478	0.022839	0.183366	0.196894
1479	0.024026	0.176797	0.192907
1480	0.024107	0.17096	0.188987
1481	0.022975	0.166189	0.185341
1482	0.020978	0.162328	0.181948
1483	0.019029	0.159518	0.17902
1484	0.016987	0.157377	0.176394
1485	0.014731	0.155518	0.173918
1486	0.012502	0.154182	0.171105
1487	0.010377	0.153272	0.167653
1488	0.008742	0.152663	0.163538
1489	0.007742	0.152201	0.158802
1490	0.00735	0.151249	0.153202
1491	0.007636	0.149894	0.14694
1492	0.008656	0.148273	0.140241
1493	0.009886	0.146056	0.133959
1494	0.01096	0.143062	0.128807
1495	0.011638	0.138988	0.124966
1496	0.011794	0.133792	0.122433
1497	0.012051	0.128284	0.120602
1498	0.012304	0.122754	0.11925
1499	0.012353	0.117565	0.118105
1500	0.012106	0.112838	0.117014
1501	0.011214	0.108623	0.115503
1502	0.010168	0.105308	0.114006
1503	0.009405	0.103226	0.112882
1504	0.008956	0.101814	0.11226
1505	0.008861	0.101093	0.112167
1506	0.008884	0.101119	0.112378
1507	0.009023	0.101899	0.112863
1508	0.009229	0.103478	0.113552
1509	0.009654	0.105648	0.114469
1510	0.010446	0.108158	0.115609
1511	0.011877	0.111256	0.11775
1512	0.014002	0.114962	0.12114
1513	0.016573	0.119418	0.125791
1514	0.019377	0.124671	0.131452
1515	0.022105	0.131069	0.137419
1516	0.024704	0.138212	0.143544
1517	0.027126	0.145692	0.149656
1518	0.028768	0.153087	0.155512
1519	0.029275	0.160066	0.160826
1520	0.028493	0.166569	0.16519
1521	0.026568	0.172616	0.168532
1522	0.024268	0.179153	0.171186
1523	0.021992	0.185772	0.17356
1524	0.020153	0.1921	0.176064
1525	0.018863	0.197765	0.178965
1526	0.018185	0.202514	0.182425
1527	0.017842	0.206441	0.186167
1528	0.017651	0.209611	0.189989
1529	0.017259	0.212528	0.194085
1530	0.016937	0.214896	0.198334
1531	0.016986	0.216433	0.202652
1532	0.017096	0.21689	0.206641
1533	0.01697	0.216181	0.209934
1534	0.016647	0.214754	0.21232
1535	0.01615	0.212997	0.213638
1536	0.016285	0.210719	0.213419
1537	0.016832	0.207939	0.211942
1538	0.017518	0.204655	0.209546
1539	0.018189	0.201491	0.206697
1540	0.018761	0.199119	0.20376
1541	0.019235	0.197581	0.200584
1542	0.019628	0.196954	0.197053
1543	0.020078	0.195819	0.19429
1544	0.02075	0.194031	0.192299
1545	0.021839	0.191489	0.191096
1546	0.023056	0.188451	0.189731
1547	0.023897	0.18533	0.18714
1548	0.024105	0.182307	0.183665
1549	0.023403	0.179579	0.179624
1550	0.022619	0.176249	0.175218
1551	0.021709	0.172155	0.170593
1552	0.0206	0.167146	0.165853
1553	0.019121	0.161641	0.16125
1554	0.017253	0.15635	0.156985
1555	0.015463	0.151429	0.152863
1556	0.014214	0.147062	0.148682
1557	0.012975	0.142799	0.145532
1558	0.011824	0.138875	0.143526
1559	0.010848	0.135578	0.14275
1560	0.010708	0.132837	0.142555
1561	0.011998	0.130298	0.142081
1562	0.014225	0.127855	0.14151
1563	0.01693	0.125364	0.140997
1564	0.01895	0.123748	0.140049
1565	0.020428	0.1228	0.138282
1566	0.021562	0.122255	0.135294
1567	0.022567	0.121617	0.13149
1568	0.023583	0.120496	0.127809
1569	0.024658	0.11894	0.124355
1570	0.025831	0.116985	0.121263
1571	0.027241	0.114726	0.11858
1572	0.028427	0.112326	0.116416
1573	0.028943	0.109931	0.11491
1574	0.028463	0.107517	0.11368
1575	0.027189	0.104952	0.112307
1576	0.025441	0.102233	0.110996
1577	0.02354	0.099329	0.109937
1578	0.021877	0.096697	0.109073
1579	0.020931	0.094538	0.108084
1580	0.021178	0.093023	0.106644
1581	0.022824	0.092371	0.104964
1582	0.025112	0.092731	0.10358
1583	0.027307	0.09418	0.102569
1584	0.028633	0.096834	0.102014
1585	0.029566	0.100197	0.101653
1586	0.030183	0.10373	0.101566
1587	0.03054	0.106913	0.101841
1588	0.030165	0.109319	0.102305
1589	0.029026	0.111006	0.102771
1590	0.027551	0.111993	0.103224
1591	0.026201	0.112252	0.103582
1592	0.024736	0.11181	0.103578
1593	0.023026	0.110863	0.103248
1594	0.020917	0.109594	0.102591
1595	0.019267	0.108253	0.102262
1596	0.018422	0.107037	0.102732
1597	0.018177	0.106088	0.104083
1598	0.018112	0.105649	0.106425
1599	0.017789	0.106092	0.109422
1600	0.017699	0.107356	0.112906
1601	0.018335	0.109394	0.116715
1602	0.019519	0.111789	0.120543
1603	0.020753	0.114498	0.124194
1604	0.02183	0.117605	0.127517
1605	0.022847	0.121177	0.13024
1606	0.024201	0.12478	0.132265
1607	0.025352	0.12813	0.133695
1608	0.025774	0.130927	0.134608
1609	0.024592	0.133361	0.136174
1610	0.022605	0.13547	0.138053
1611	0.020424	0.13715	0.139845
1612	0.018946	0.138286	0.140621
1613	0.018499	0.139076	0.140202
1614	0.019109	0.139666	0.139144
1615	0.020846	0.140259	0.13805
1616	0.02317	0.141364	0.137549
1617	0.025294	0.142835	0.137518
1618	0.026621	0.144572	0.137924
1619	0.026618	0.14588	0.138964
1620	0.02591	0.146263	0.140429
1621	0.024774	0.145832	0.141988
1622	0.023424	0.144854	0.143269
1623	0.021738	0.144299	0.143955
1624	0.020089	0.144057	0.14401
1625	0.018858	0.144006	0.143391
1626	0.018687	0.143472	0.141879
1627	0.018759	0.142382	0.140024
1628	0.018438	0.140914	0.138309
1629	0.016906	0.139293	0.13748
1630	0.015153	0.137614	0.136678
1631	0.01359	0.135917	0.135341
1632	0.01262	0.134241	0.132921
1633	0.011358	0.132963	0.129204
1634	0.009881	0.132172	0.125371
1635	0.008563	0.131898	0.122035
1636	0.008136	0.132079	0.12002
1637	0.008452	0.132029	0.119094
1638	0.00912	0.131526	0.119238
1639	0.009819	0.130319	0.1204
1640	0.011048	0.128835	0.12196
1641	0.012602	0.12754	0.123605
1642	0.014143	0.126691	0.125133
1643	0.014513	0.126439	0.126563
1644	0.014177	0.125995	0.12796
1645	0.013799	0.125051	0.129113
1646	0.014238	0.122975	0.129746
1647	0.015145	0.119878	0.130233
1648	0.016078	0.116354	0.130851
1649	0.01672	0.112869	0.131803
1650	0.017773	0.11057	0.133219
1651	0.018986	0.109297	0.134375
1652	0.019853	0.108958	0.134912
1653	0.019299	0.109199	0.134217
1654	0.017959	0.109576	0.133021
1655	0.016462	0.110138	0.131653
1656	0.015381	0.110891	0.130498
1657	0.014392	0.111824	0.129586
1658	0.013546	0.113024	0.128636
1659	0.013167	0.114529	0.127571
1660	0.014707	0.11674	0.126228
1661	0.017234	0.119657	0.124871
1662	0.019761	0.123074	0.123646
1663	0.020854	0.126875	0.122705
1664	0.020813	0.130653	0.121958
1665	0.020393	0.13392	0.121371
1666	0.020085	0.136207	0.120923
1667	0.01995	0.137072	0.120428
1668	0.019921	0.137437	0.120225
1669	0.020265	0.137728	0.120534
1670	0.021489	0.138501	0.121852
1671	0.022581	0.138939	0.123806
1672	0.023047	0.138887	0.126104
1673	0.022451	0.138214	0.128335
1674	0.021355	0.137233	0.130402
1675	0.02013	0.136189	0.132622
1676	0.018764	0.135151	0.135128
1677	0.016709	0.134077	0.138338
1678	0.014893	0.133277	0.141876
1679	0.014035	0.133008	0.145506
1680	0.014903	0.133874	0.149028
1681	0.016125	0.135624	0.152441
1682	0.017073	0.137867	0.155625
1683	0.017608	0.140181	0.158434
1684	0.018796	0.141758	0.160723
1685	0.020708	0.14244	0.162366
1686	0.022877	0.142148	0.163264
1687	0.02376	0.141097	0.163563
1688	0.023682	0.139919	0.163566
1689	0.023115	0.138671	0.163286
1690	0.022638	0.137395	0.162559
1691	0.022348	0.135994	0.160918
1692	0.022214	0.134473	0.158317
1693	0.022466	0.132886	0.15489
1694	0.023764	0.131219	0.151131
1695	0.025268	0.129453	0.147415
1696	0.026332	0.127635	0.1439
1697	0.025393	0.125743	0.140137
1698	0.023282	0.124093	0.135973
1699	0.020549	0.122892	0.131781
1700	0.017728	0.122429	0.128379
1701	0.015292	0.122419	0.126285
1702	0.013659	0.122354	0.125209
1703	0.013401	0.121899	0.124891
1704	0.015291	0.120676	0.125026
1705	0.017542	0.119421	0.125482
1706	0.019291	0.118392	0.126125
1707	0.019191	0.11828	0.126294
1708	0.018343	0.118768	0.125707
1709	0.017208	0.119571	0.124413
1710	0.015723	0.120238	0.122463
1711	0.01382	0.120483	0.120223
1712	0.012029	0.120424	0.11813
1713	0.01108	0.120134	0.11645
1714	0.01198	0.119713	0.115613
1715	0.013346	0.119255	0.115113
1716	0.014585	0.118803	0.114702
1717	0.015391	0.118305	0.114184
1718	0.016516	0.117926	0.114303
1719	0.018032	0.117812	0.1154
1720	0.01937	0.118293	0.117541
1721	0.020228	0.119433	0.120187
1722	0.021067	0.120883	0.122719
1723	0.022479	0.122357	0.124986
1724	0.025165	0.123522	0.126825
1725	0.027837	0.124821	0.128171
1726	0.030014	0.12639	0.128838
1727	0.031503	0.128066	0.129158
1728	0.032407	0.129421	0.129537
1729	0.032485	0.130336	0.129958
1730	0.030836	0.131029	0.129544
1731	0.02761	0.131829	0.128017
1732	0.024003	0.132894	0.126068
1733	0.020885	0.134059	0.124677
1734	0.019072	0.135028	0.125173
1735	0.017891	0.135894	0.126857
1736	0.017407	0.136779	0.129394
1737	0.018209	0.138027	0.131825
1738	0.01954	0.139769	0.134048
1739	0.020791	0.142062	0.136044
1740	0.021074	0.145016	0.138113
1741	0.02061	0.14835	0.140471
1742	0.020241	0.1516	0.143151
1743	0.020305	0.154415	0.145878
1744	0.020982	0.156472	0.148339
1745	0.021854	0.157989	0.150699
1746	0.023011	0.158992	0.153139
1747	0.02507	0.159758	0.156273
1748	0.027177	0.160614	0.159083
1749	0.028714	0.161685	0.160952
1750	0.028733	0.163049	0.160642
1751	0.027659	0.16441	0.159006
1752	0.026279	0.165408	0.157473
1753	0.024578	0.165753	0.157226
1754	0.022593	0.165362	0.158795
1755	0.020662	0.164768	0.160851
1756	0.019657	0.164261	0.163055
1757	0.021247	0.164227	0.165157
1758	0.024144	0.164442	0.167669
1759	0.027568	0.164887	0.170565
1760	0.030295	0.165826	0.173378
1761	0.032415	0.167035	0.175775
1762	0.034074	0.168267	0.177509
1763	0.034711	0.169366	0.178934
1764	0.034357	0.170286	0.180209
1765	0.033575	0.171149	0.181446
1766	0.033174	0.171695	0.182167
1767	0.03395	0.171628	0.181834
1768	0.034874	0.170853	0.180107
1769	0.035507	0.169563	0.177071
1770	0.035407	0.168129	0.172677
1771	0.034723	0.166555	0.168134
1772	0.033436	0.164825	0.164306
1773	0.030785	0.162805	0.162641
1774	0.0275	0.160736	0.162925
1775	0.024818	0.159007	0.164434
1776	0.023883	0.158127	0.166751
1777	0.025119	0.158327	0.169507
1778	0.026789	0.159309	0.17225
1779	0.028674	0.160692	0.174518
1780	0.030672	0.161943	0.175722
1781	0.032644	0.162999	0.176571
1782	0.033977	0.164029	0.177412
1783	0.032795	0.165917	0.178899
1784	0.030247	0.168172	0.180368
1785	0.027418	0.170306	0.181178
1786	0.025505	0.171765	0.180968
1787	0.024625	0.172501	0.179816
1788	0.024143	0.172939	0.178388
1789	0.02434	0.172831	0.176632
1790	0.02519	0.172143	0.17467
1791	0.026202	0.170855	0.173017
1792	0.026742	0.169316	0.172041
1793	0.02609	0.167951	0.172093
1794	0.025107	0.166871	0.17246
1795	0.024203	0.166124	0.173007
1796	0.023179	0.165589	0.174646
1797	0.022274	0.16499	0.176804
1798	0.021637	0.163973	0.178966
1799	0.022433	0.162211	0.179502
1800	0.024295	0.159998	0.178528
1801	0.025986	0.158329	0.176929
1802	0.026807	0.157926	0.175141
1803	0.026131	0.159197	0.173601
1804	0.025418	0.161023	0.172175
1805	0.024284	0.162967	0.171411
1806	0.022318	0.164565	0.171881
1807	0.019909	0.165811	0.173154
1808	0.017861	0.166631	0.174799
1809	0.017977	0.166985	0.176171
1810	0.019456	0.167138	0.177388
1811	0.021405	0.167443	0.178616
1812	0.023009	0.167892	0.179666
1813	0.024012	0.168484	0.180788
1814	0.024582	0.16889	0.182417
1815	0.024107	0.169263	0.185512
1816	0.022555	0.169543	0.190179
1817	0.02107	0.169813	0.194498
1818	0.020264	0.16996	0.197088
1819	0.020745	0.169895	0.19679
1820	0.021751	0.169851	0.194969
1821	0.023346	0.169742	0.192399
1822	0.02609	0.169193	0.189806
1823	0.029146	0.168348	0.187447
1824	0.03165	0.167336	0.185602
1825	0.032121	0.167393	0.184211
1826	0.031089	0.168237	0.183305
1827	0.030051	0.169809	0.182322
1828	0.029185	0.171413	0.181539
1829	0.029021	0.172993	0.180855
1830	0.028402	0.174479	0.180528
1831	0.027814	0.17611	0.180634
1832	0.027248	0.177895	0.181124
1833	0.026634	0.179885	0.182223
1834	0.025821	0.181913	0.183774
1835	0.024602	0.183853	0.185697
1836	0.023291	0.185487	0.187293
1837	0.021871	0.186793	0.188141
1838	0.019811	0.18804	0.188242
1839	0.017716	0.188838	0.187776
1840	0.016181	0.188817	0.187299
1841	0.016177	0.187217	0.186539
1842	0.017566	0.184316	0.185593
1843	0.019141	0.181184	0.184117
1844	0.021075	0.178229	0.18251
1845	0.022727	0.175934	0.180644
1846	0.024426	0.173185	0.178892
1847	0.025379	0.169983	0.177089
1848	0.02528	0.166222	0.175327
1849	0.024866	0.162471	0.17338
1850	0.02437	0.158948	0.171233
1851	0.024077	0.155819	0.168936
1852	0.023907	0.15295	0.166339
1853	0.023987	0.150351	0.163143
1854	0.024763	0.148227	0.159014
1855	0.025847	0.146537	0.154467
1856	0.026834	0.14538	0.15035
1857	0.02789	0.144763	0.147894
1858	0.028602	0.144448	0.146754
1859	0.029537	0.143653	0.146139
1860	0.028997	0.141184	0.145007
1861	0.027777	0.13717	0.143347
1862	0.026134	0.132394	0.141709
1863	0.025437	0.127461	0.140347
1864	0.026025	0.12259	0.139449
1865	0.026986	0.11802	0.138543
1866	0.028204	0.114084	0.137494
1867	0.029262	0.110941	0.136146
1868	0.03008	0.108477	0.134598
1869	0.030023	0.106531	0.132937
1870	0.028502	0.105013	0.13114
1871	0.026147	0.104017	0.12912
1872	0.023717	0.103654	0.12675
1873	0.02177	0.104008	0.123869
1874	0.020572	0.104952	0.120742
1875	0.020029	0.106011	0.118019
1876	0.020912	0.106847	0.115965
1877	0.022781	0.107331	0.114792
1878	0.024314	0.107264	0.11344
1879	0.024663	0.106531	0.111827
1880	0.023143	0.104834	0.109619
1881	0.021641	0.103212	0.107496
1882	0.019571	0.101784	0.105271
1883	0.017764	0.100856	0.103101
1884	0.016117	0.100348	0.101123
1885	0.016	0.100894	0.099674
1886	0.017699	0.102554	0.098881
1887	0.020189	0.104778	0.098647
1888	0.022356	0.106578	0.098966
1889	0.023395	0.107453	0.099793
1890	0.023424	0.107592	0.100899
1891	0.022401	0.107232	0.101805
1892	0.019879	0.106502	0.102122
1893	0.016672	0.105503	0.101986
1894	0.013955	0.104421	0.10168
1895	0.013238	0.103534	0.101397
1896	0.01429	0.102728	0.101164
1897	0.015958	0.102102	0.101155
1898	0.017717	0.101524	0.10152
1899	0.019117	0.10107	0.102237
1900	0.019879	0.100664	0.103062
1901	0.018816	0.100149	0.103899
1902	0.016025	0.099658	0.104622
1903	0.013208	0.099549	0.105523
1904	0.011568	0.100316	0.10666
1905	0.011837	0.102081	0.10814
1906	0.013005	0.104035	0.109783
1907	0.014996	0.105507	0.111288
1908	0.01736	0.106062	0.112658
1909	0.019547	0.10601	0.11381
1910	0.020543	0.10556	0.114928
1911	0.019766	0.104794	0.115911
1912	0.017961	0.10397	0.116744
1913	0.016426	0.103496	0.117692
1914	0.015811	0.10367	0.118747
1915	0.016354	0.104409	0.119839
1916	0.017566	0.105387	0.120612
1917	0.019788	0.106519	0.120883
1918	0.022379	0.107603	0.120816
1919	0.024469	0.108597	0.120393
1920	0.02498	0.109339	0.119678
1921	0.02389	0.109734	0.118801
1922	0.02252	0.109812	0.117901
1923	0.021523	0.109069	0.117238
1924	0.021152	0.108009	0.116739
1925	0.021332	0.106806	0.11643
1926	0.022136	0.106302	0.116361
1927	0.023755	0.10632	0.116448
1928	0.025413	0.106731	0.116903
1929	0.02725	0.107658	0.117488
1930	0.028565	0.108786	0.118526
1931	0.029461	0.110172	0.119829
1932	0.029091	0.111427	0.121541
1933	0.027713	0.112725	0.123503
1934	0.025939	0.114053	0.12548
1935	0.024685	0.115302	0.126993
1936	0.024404	0.116536	0.127872
1937	0.024723	0.117698	0.128291
1938	0.025136	0.119003	0.128692
1939	0.025229	0.120296	0.129179
1940	0.024851	0.121241	0.129843
1941	0.023969	0.120907	0.13117
1942	0.022592	0.118996	0.133264
1943	0.021152	0.115999	0.135891
1944	0.01982	0.113604	0.137841
1945	0.018914	0.112558	0.13872
1946	0.018615	0.113063	0.138958
1947	0.019923	0.114482	0.139586
1948	0.023371	0.116777	0.141252
1949	0.028292	0.119764	0.143348
1950	0.032491	0.122726	0.145353
1951	0.034531	0.125229	0.146503
1952	0.034262	0.127034	0.147274
1953	0.032695	0.128322	0.147629
1954	0.02999	0.128804	0.147741
1955	0.026946	0.128928	0.147804
1956	0.024433	0.129397	0.148699
1957	0.023994	0.131107	0.151511
1958	0.025118	0.133946	0.155805
1959	0.026601	0.137126	0.160847
1960	0.027232	0.13981	0.165499
1961	0.026536	0.141793	0.169955
1962	0.024804	0.143943	0.17388
1963	0.021133	0.147395	0.177068
1964	0.016743	0.152199	0.179193
1965	0.012774	0.157786	0.181112
1966	0.011512	0.162937	0.184109
1967	0.013033	0.167815	0.188475
1968	0.016228	0.172419	0.193277
1969	0.019616	0.176917	0.196318
1970	0.022206	0.181088	0.197411
1971	0.023906	0.184845	0.197181
1972	0.024934	0.188174	0.197633
1973	0.025366	0.19095	0.198877
1974	0.025694	0.193463	0.20106
1975	0.026681	0.196651	0.204334
1976	0.029063	0.20083	0.208954
1977	0.032817	0.205958	0.214645
1978	0.037039	0.2118	0.220334
1979	0.040996	0.217932	0.225353
1980	0.043924	0.223977	0.229296
1981	0.045093	0.229674	0.232333
1982	0.044016	0.234971	0.234578
1983	0.040748	0.239811	0.236266
1984	0.037201	0.24339	0.237391
1985	0.0343	0.245457	0.238132
1986	0.032952	0.245873	0.238622
1987	0.032588	0.245471	0.239303
1988	0.033205	0.244517	0.239925
1989	0.034473	0.243334	0.239934
1990	0.03547	0.242264	0.23943
1991	0.035859	0.24141	0.238567
1992	0.035495	0.240659	0.237905
1993	0.034955	0.239604	0.237033
1994	0.034328	0.238283	0.236046
1995	0.033654	0.236996	0.234952
1996	0.033249	0.236325	0.233763
1997	0.033376	0.236481	0.232545
1998	0.034404	0.237399	0.231426
1999	0.035648	0.23767	0.230229
2000	0.036806	0.236827	0.228766
2001	0.037489	0.234842	0.226681
2002	0.03822	0.232242	0.223934
2003	0.038995	0.229279	0.220667
2004	0.039547	0.226116	0.217392
2005	0.03991	0.22334	0.215287
2006	0.040244	0.221171	0.214901
2007	0.040969	0.2195	0.216185
2008	0.041595	0.218011	0.217446
2009	0.041816	0.216711	0.217783
2010	0.041353	0.215976	0.216937
2011	0.040502	0.215771	0.215841
2012	0.039412	0.215945	0.214963
2013	0.038112	0.216162	0.21433
2014	0.036186	0.216364	0.213399
2015	0.033549	0.216655	0.211973
2016	0.030514	0.217326	0.210271
2017	0.028067	0.218367	0.209159
2018	0.026748	0.219493	0.209013
2019	0.026532	0.220165	0.209594
2020	0.027111	0.220769	0.210028
2021	0.028237	0.221496	0.209719
2022	0.029796	0.222143	0.208489
2023	0.030793	0.221804	0.206886
2024	0.030711	0.220263	0.205525
2025	0.029705	0.218122	0.204859
2026	0.029063	0.215808	0.204415
2027	0.029451	0.213355	0.203628
2028	0.030644	0.210558	0.202208
2029	0.032131	0.208076	0.200352
2030	0.033488	0.206351	0.198441
2031	0.034484	0.205337	0.196757
2032	0.034215	0.203998	0.195652
2033	0.032433	0.201808	0.195052
2034	0.029521	0.198957	0.194624
2035	0.02672	0.196524	0.194277
2036	0.024953	0.195208	0.194298
2037	0.024589	0.195138	0.195047
2038	0.025874	0.195474	0.196115
2039	0.028356	0.195707	0.196938
2040	0.031418	0.19588	0.197239
2041	0.03387	0.196079	0.197017
2042	0.035222	0.195934	0.196423
2043	0.03542	0.194897	0.195507
2044	0.035699	0.193468	0.194428
2045	0.036859	0.192407	0.193404
2046	0.03908	0.192077	0.192602
2047	0.041234	0.19242	0.192636
2048	0.042514	0.19314	0.193394
2049	0.042712	0.194122	0.194505
2050	0.041715	0.194647	0.195399
2051	0.039391	0.194205	0.196206
2052	0.035537	0.192529	0.197213
2053	0.030858	0.189832	0.198153
2054	0.02631	0.186823	0.198605
2055	0.022529	0.184021	0.198337
2056	0.020168	0.181878	0.198225
2057	0.019183	0.180034	0.198264
2058	0.0196	0.178186	0.198124
2059	0.019522	0.176841	0.19669
2060	0.018544	0.176165	0.193941
2061	0.01671	0.176129	0.190048
2062	0.015524	0.175691	0.185174
2063	0.015516	0.174639	0.179757
2064	0.016852	0.17298	0.174197
2065	0.019828	0.170739	0.169944
2066	0.023571	0.168166	0.166927
2067	0.027354	0.165458	0.165048
2068	0.03009	0.162757	0.162468
2069	0.032014	0.159861	0.158973
2070	0.033228	0.156638	0.154497
2071	0.03375	0.15338	0.149528
2072	0.033723	0.15003	0.144724
2073	0.033414	0.14642	0.14075
2074	0.03403	0.142675	0.138968
2075	0.03529	0.139398	0.138936
2076	0.036825	0.13719	0.140005
2077	0.037205	0.135891	0.139857
2078	0.036026	0.135247	0.138395
2079	0.032588	0.135002	0.1359
2080	0.027285	0.134405	0.134168
2081	0.021468	0.133318	0.132964
2082	0.016981	0.131646	0.131671
2083	0.015082	0.130066	0.129897
2084	0.015387	0.128621	0.128136
2085	0.017309	0.127572	0.126959
2086	0.01897	0.127441	0.125343
2087	0.019974	0.128	0.122949
2088	0.019882	0.128746	0.119322
2089	0.01968	0.128954	0.115417
2090	0.01956	0.128695	0.11154
2091	0.01991	0.128055	0.108015
2092	0.021125	0.12682	0.105609
2093	0.023304	0.124865	0.104821
2094	0.026531	0.12169	0.106499
2095	0.029437	0.117876	0.109124
2096	0.031355	0.113982	0.111753
2097	0.03086	0.1112	0.113147
2098	0.028138	0.109345	0.114508
2099	0.023478	0.108064	0.116373
2100	0.018372	0.106473	0.119048
2101	0.014821	0.105022	0.121272
2102	0.013563	0.104124	0.122554
2103	0.015008	0.104291	0.122901
2104	0.017143	0.105566	0.123019
2105	0.019166	0.108063	0.122973
2106	0.019182	0.112073	0.122578
2107	0.018164	0.116559	0.121725
2108	0.016679	0.120794	0.12043
2109	0.015851	0.124096	0.118899
2110	0.015883	0.126825	0.117485
2111	0.017125	0.128936	0.116438
2112	0.020251	0.130134	0.116122
2113	0.024392	0.130487	0.116709
2114	0.028481	0.130233	0.118291
2115	0.030848	0.130493	0.119853
2116	0.031329	0.131724	0.120759
2117	0.029869	0.134129	0.120388
2118	0.02783	0.136688	0.119276
2119	0.026126	0.13873	0.11837
2120	0.02564	0.139726	0.118914
2121	0.026107	0.140358	0.12127
2122	0.027203	0.141095	0.124997
2123	0.028554	0.142228	0.129751
2124	0.028932	0.14373	0.135174
2125	0.027837	0.145771	0.14091
2126	0.024182	0.148926	0.146312
2127	0.02012	0.152326	0.151303
2128	0.016626	0.155466	0.15586
2129	0.015515	0.157162	0.159928
2130	0.016386	0.158047	0.16353
2131	0.019188	0.158425	0.166671
2132	0.02425	0.159548	0.169115
2133	0.029513	0.161644	0.170712
2134	0.033665	0.164612	0.171434
2135	0.03463	0.167532	0.171414
2136	0.034086	0.170134	0.17097
2137	0.032827	0.172646	0.170295
2138	0.031713	0.175545	0.170249
2139	0.03099	0.178631	0.17161
2140	0.031344	0.181575	0.174575
2141	0.033067	0.184257	0.178335
2142	0.03521	0.186889	0.182269
2143	0.036729	0.189692	0.186408
2144	0.037162	0.192855	0.190681
2145	0.036708	0.196334	0.194871
2146	0.035311	0.19987	0.198847
2147	0.034012	0.202825	0.20283
2148	0.033712	0.20491	0.206814
2149	0.035875	0.205976	0.211134
2150	0.039504	0.207026	0.215614
2151	0.043941	0.208527	0.219877
2152	0.048143	0.211057	0.222415
2153	0.050791	0.213473	0.223753
2154	0.051255	0.215405	0.224432
2155	0.04896	0.216297	0.225475
2156	0.04613	0.217217	0.22692
2157	0.043255	0.218625	0.228902
2158	0.040476	0.220996	0.231494
2159	0.038135	0.223661	0.234058
2160	0.03755	0.226146	0.236185
2161	0.039543	0.228076	0.23775
2162	0.042406	0.229912	0.239304
2163	0.044323	0.232354	0.24116
2164	0.044677	0.235573	0.243463
2165	0.044295	0.239028	0.246182
2166	0.043632	0.241839	0.249268
2167	0.043226	0.244041	0.252619
2168	0.043553	0.246021	0.256207
2169	0.04559	0.248909	0.260334
2170	0.048311	0.252553	0.26419
2171	0.050905	0.256584	0.267103
2172	0.05248	0.259724	0.268578
2173	0.053514	0.261906	0.269868
2174	0.053966	0.263252	0.271286
2175	0.05367	0.264008	0.273017
2176	0.053013	0.264733	0.274436
2177	0.052249	0.265725	0.275364
2178	0.051831	0.267161	0.275526
2179	0.052518	0.268456	0.274865
2180	0.054725	0.269306	0.273232
2181	0.057835	0.269855	0.270797
2182	0.060031	0.270809	0.268247
2183	0.060244	0.272705	0.266647
2184	0.059061	0.275157	0.266185
2185	0.057661	0.277438	0.266605
2186	0.05725	0.27907	0.267832
2187	0.057823	0.280581	0.269851
2188	0.059255	0.2824	0.272608
2189	0.061193	0.284489	0.275792
2190	0.062959	0.28586	0.279093
2191	0.0642	0.286223	0.282417
2192	0.064578	0.285567	0.28575
2193	0.064486	0.284906	0.288819
2194	0.063965	0.284249	0.291352
2195	0.06311	0.283611	0.293093
2196	0.062284	0.28296	0.293929
2197	0.062095	0.282266	0.293837
2198	0.062624	0.281519	0.292895
2199	0.063463	0.280655	0.291373
2200	0.064088	0.280116	0.289412
2201	0.064379	0.279987	0.287386
2202	0.064312	0.28028	0.285752
2203	0.064195	0.280523	0.284217
2204	0.064348	0.2806	0.28256
2205	0.064835	0.280524	0.280844
2206	0.065337	0.280491	0.279515
2207	0.0652	0.280528	0.278373
2208	0.064707	0.280627	0.276878
2209	0.064111	0.280772	0.274653
2210	0.063477	0.281257	0.27244
2211	0.062098	0.281809	0.271512
2212	0.059853	0.282312	0.272166
2213	0.057202	0.282486	0.27391
2214	0.054423	0.282628	0.276325
2215	0.051868	0.282716	0.27917
2216	0.049999	0.282779	0.282287
2217	0.04986	0.283204	0.285341
2218	0.050711	0.283833	0.28805
2219	0.051642	0.284184	0.290086
2220	0.051803	0.283488	0.291155
2221	0.051646	0.281694	0.290994
2222	0.05143	0.279286	0.289547
2223	0.05131	0.276582	0.286725
2224	0.050845	0.274141	0.283261
2225	0.049893	0.272172	0.27871
2226	0.048604	0.270678	0.273206
2227	0.047847	0.269338	0.266755
2228	0.04891	0.268189	0.260123
2229	0.051004	0.266981	0.253951
2230	0.052755	0.265222	0.249433
2231	0.052728	0.262156	0.247708
2232	0.051638	0.258499	0.247614
2233	0.050209	0.255307	0.247487
2234	0.048894	0.253339	0.246342
2235	0.047935	0.252122	0.244559
2236	0.047937	0.251077	0.243037
2237	0.049005	0.249985	0.241947
2238	0.049886	0.248093	0.241219
2239	0.04984	0.245303	0.240752
2240	0.048828	0.241782	0.240363
2241	0.047375	0.238568	0.240071
2242	0.045195	0.235813	0.239841
2243	0.042649	0.233447	0.239248
2244	0.040355	0.231473	0.237531
2245	0.038891	0.230145	0.234101
2246	0.038287	0.229116	0.229931
2247	0.038361	0.227864	0.226585
2248	0.039191	0.226148	0.224549
2249	0.039479	0.223715	0.222946
2250	0.039232	0.220576	0.219931
2251	0.038225	0.216766	0.215626
2252	0.037279	0.21326	0.209688
2253	0.036006	0.210748	0.203038
2254	0.034676	0.208584	0.196007
2255	0.03359	0.20566	0.189477
2256	0.033144	0.201421	0.183606
2257	0.032891	0.196116	0.177961
2258	0.032828	0.189408	0.172247
2259	0.032693	0.18142	0.166514
2260	0.03234	0.172353	0.160647
2261	0.030591	0.162528	0.153821
2262	0.027723	0.152346	0.146415
2263	0.024727	0.142584	0.138845
2264	0.022298	0.134083	0.132008
2265	0.020328	0.126616	0.126048
2266	0.01844	0.119269	0.121386
2267	0.016582	0.111663	0.118127
2268	0.014956	0.104436	0.115193
2269	0.013506	0.098419	0.110977
2270	0.012349	0.093947	0.105091
2271	0.011056	0.090965	0.099792
2272	0.00995	0.08975	0.09681
2273	0.008814	0.09005	0.0961
2274	0.007822	0.090841	0.096019
2275	0.006514	0.091467	0.095867
2276	0.00528	0.091757	0.095666
2277	0.004902	0.091307	0.095777
2278	0.005762	0.089805	0.096118
2279	0.007087	0.088019	0.096458
2280	0.008419	0.087674	0.095847
2281	0.009124	0.088573	0.094298
2282	0.009732	0.090117	0.093336
2283	0.00951	0.091019	0.094044
2284	0.008846	0.091564	0.096295
2285	0.007982	0.091944	0.099279
2286	0.007286	0.092477	0.102771
2287	0.006688	0.093182	0.106211
2288	0.006395	0.0934	0.108705
2289	0.006255	0.093321	0.109803
2290	0.006229	0.093182	0.110249
2291	0.005175	0.094051	0.109879
2292	0.003681	0.095724	0.109353
2293	0.002033	0.097665	0.108224
2294	0.000949	0.099575	0.106827
2295	0.000448	0.101242	0.105253
2296	0.001613	0.102504	0.104177
2297	0.004596	0.103218	0.103694
2298	0.008482	0.103892	0.103403
2299	0.011524	0.105202	0.102209
2300	0.013711	0.107433	0.100239
2301	0.0144	0.108874	0.099056
2302	0.01289	0.108594	0.099921
2303	0.009704	0.1068	0.102601
2304	0.007396	0.105681	0.105731
2305	0.006753	0.105863	0.108942
2306	0.007296	0.106628	0.111854
2307	0.008003	0.106045	0.113722
2308	0.008771	0.103989	0.114249
2309	0.008889	0.102182	0.113756
2310	0.007599	0.102156	0.112284
2311	0.005069	0.103958	0.109906
2312	0.003596	0.106101	0.107794
2313	0.004026	0.108204	0.106391
2314	0.006058	0.110199	0.105774
2315	0.008124	0.11222	0.10608
2316	0.010189	0.114027	0.10725
2317	0.011904	0.115439	0.108662
2318	0.013094	0.11582	0.109509
2319	0.013187	0.115604	0.109807
2320	0.013015	0.115655	0.110845
2321	0.012529	0.116376	0.113091
2322	0.012063	0.11756	0.116271
2323	0.012769	0.118684	0.118895
2324	0.015157	0.120059	0.120615
2325	0.018101	0.121535	0.121961
2326	0.020386	0.123183	0.123662
2327	0.021654	0.124583	0.12548
2328	0.02215	0.126602	0.127081
2329	0.021778	0.129442	0.128293
2330	0.020755	0.132916	0.129311
2331	0.020216	0.135639	0.13099
2332	0.020333	0.137375	0.133255
2333	0.020584	0.138329	0.135612
2334	0.020311	0.138647	0.137296
2335	0.01938	0.138616	0.138618
2336	0.018647	0.138523	0.139478
2337	0.018416	0.138409	0.139863
2338	0.018686	0.13823	0.139831
2339	0.018705	0.13839	0.140431
2340	0.018607	0.139459	0.141639
2341	0.018552	0.141029	0.14284
2342	0.018713	0.142557	0.143214
2343	0.019019	0.143615	0.143149
2344	0.019461	0.144461	0.144149
2345	0.019889	0.145385	0.14667
2346	0.020099	0.146851	0.150383
2347	0.019729	0.149883	0.153832
2348	0.018908	0.153878	0.156966
2349	0.017621	0.157958	0.160348
2350	0.0159	0.161302	0.164559
2351	0.014386	0.163803	0.169557
2352	0.014491	0.165832	0.173711
2353	0.016111	0.167479	0.176695
2354	0.018422	0.168921	0.179
2355	0.019854	0.170563	0.182586
2356	0.020822	0.172759	0.187234
2357	0.021697	0.175174	0.192387
2358	0.022672	0.177401	0.197611
2359	0.02369	0.17921	0.202787
2360	0.02641	0.181368	0.206873
2361	0.030499	0.18394	0.20962
2362	0.034858	0.186702	0.211439
2363	0.037753	0.189084	0.213616
2364	0.039595	0.19098	0.216455
2365	0.041212	0.193942	0.219176
2366	0.042653	0.198685	0.221138
2367	0.043431	0.205034	0.222007
2368	0.043138	0.210314	0.221716
2369	0.041947	0.214051	0.2208
2370	0.04093	0.216179	0.220243
2371	0.041478	0.217079	0.220575
2372	0.043766	0.216851	0.221056
2373	0.044852	0.215336	0.220436
2374	0.043832	0.212728	0.219374
2375	0.040839	0.209233	0.218878
2376	0.037924	0.205021	0.21904
2377	0.035704	0.200697	0.219444
2378	0.035156	0.197365	0.219512
2379	0.036527	0.195483	0.21909
2380	0.039624	0.194957	0.218247
2381	0.041965	0.195403	0.217506
2382	0.042806	0.196746	0.217132
2383	0.041955	0.19905	0.217239
2384	0.040794	0.202564	0.217674
2385	0.040142	0.207361	0.218444
2386	0.040569	0.212278	0.219861
2387	0.041472	0.216482	0.221684
2388	0.042276	0.219592	0.223712
2389	0.043231	0.22214	0.227088
2390	0.044487	0.223848	0.231846
2391	0.045196	0.224505	0.236017
2392	0.044424	0.224061	0.237693
2393	0.04207	0.2224	0.236666
2394	0.040251	0.219518	0.236158
2395	0.03917	0.215783	0.236666
2396	0.038501	0.211894	0.237925
2397	0.038074	0.208929	0.238533
2398	0.03839	0.207287	0.238148
2399	0.038742	0.205956	0.237252
2400	0.038583	0.204595	0.236012
2401	0.03812	0.203466	0.233951
2402	0.038529	0.203071	0.23042
2403	0.039287	0.203252	0.226125
2404	0.040151	0.203616	0.222756
2405	0.041607	0.203976	0.22068
2406	0.04369	0.204439	0.219708
2407	0.044356	0.20584	0.218821
2408	0.043668	0.207773	0.217855
2409	0.042709	0.209239	0.216333
2410	0.042178	0.20958	0.213681
2411	0.041744	0.208769	0.209822
2412	0.041796	0.206284	0.206576
2413	0.042494	0.202589	0.204689
2414	0.043037	0.198125	0.204102
2415	0.0418	0.193789	0.203324
2416	0.039101	0.190086	0.202367
2417	0.037065	0.18894	0.201702
2418	0.036057	0.189407	0.201287
2419	0.036045	0.190006	0.20084
2420	0.037262	0.189992	0.199703
2421	0.039672	0.18992	0.197648
2422	0.041905	0.19035	0.194705
2423	0.042879	0.191005	0.192404
2424	0.042362	0.191815	0.192058
2425	0.04036	0.193009	0.193834
2426	0.037129	0.194739	0.196385
2427	0.034283	0.196685	0.19788
2428	0.033359	0.19768	0.198215
2429	0.03416	0.197454	0.197506
2430	0.034815	0.196907	0.196341
2431	0.034866	0.195985	0.195143
2432	0.034057	0.193742	0.194013
2433	0.032098	0.190933	0.192224
2434	0.029041	0.188376	0.189766
2435	0.02651	0.187617	0.187255
2436	0.025717	0.188743	0.185098
2437	0.02783	0.191746	0.183638
2438	0.031434	0.193941	0.182467
2439	0.035463	0.194411	0.181222
2440	0.036866	0.193318	0.178903
2441	0.03582	0.191859	0.176117
2442	0.033066	0.190344	0.174196
2443	0.030211	0.188517	0.174532
2444	0.027552	0.186198	0.176956
2445	0.02607	0.182566	0.177744
2446	0.02607	0.17799	0.175977
2447	0.027182	0.172726	0.172753
2448	0.027464	0.167289	0.170255
[truncated: 652 more rows]

## Sheet: Supplementary Fig. 5
wavelength (nm)	PTQ10	PTQ10+INMB-F		wavelength (nm)	P3HT	P3HT+INMB-F
850	0.007	0.011		800	0.022	0.031
849.5	0.006	0.011		799.5	0.022	0.031
849	0.007	0.011		799	0.022	0.031
848.5	0.006	0.011		798.5	0.022	0.031
848	0.007	0.012		798	0.022	0.031
847.5	0.007	0.012		797.5	0.023	0.031
847	0.007	0.011		797	0.023	0.031
846.5	0.007	0.011		796.5	0.023	0.031
846	0.006	0.011		796	0.023	0.032
845.5	0.006	0.011		795.5	0.023	0.032
845	0.006	0.011		795	0.023	0.032
844.5	0.007	0.011		794.5	0.023	0.032
844	0.006	0.011		794	0.022	0.032
843.5	0.006	0.011		793.5	0.022	0.032
843	0.005	0.01		793	0.023	0.032
842.5	0.005	0.011		792.5	0.023	0.032
842	0.005	0.01		792	0.023	0.032
841.5	0.005	0.011		791.5	0.023	0.032
841	0.006	0.011		791	0.023	0.032
840.5	0.007	0.011		790.5	0.023	0.032
840	0.007	0.011		790	0.023	0.031
839.5	0.007	0.011		789.5	0.023	0.031
839	0.007	0.011		789	0.023	0.031
838.5	0.007	0.011		788.5	0.024	0.032
838	0.007	0.011		788	0.024	0.032
837.5	0.007	0.011		787.5	0.024	0.032
837	0.007	0.011		787	0.024	0.032
836.5	0.006	0.011		786.5	0.024	0.032
836	0.006	0.011		786	0.024	0.032
835.5	0.006	0.011		785.5	0.024	0.032
835	0.007	0.011		785	0.024	0.032
834.5	0.007	0.011		784.5	0.024	0.032
834	0.008	0.011		784	0.024	0.032
833.5	0.008	0.011		783.5	0.024	0.033
833	0.008	0.011		783	0.024	0.033
832.5	0.008	0.011		782.5	0.024	0.033
832	0.008	0.011		782	0.024	0.032
831.5	0.007	0.011		781.5	0.024	0.032
831	0.007	0.011		781	0.024	0.032
830.5	0.007	0.011		780.5	0.024	0.032
830	0.007	0.011		780	0.024	0.032
829.5	0.007	0.011		779.5	0.024	0.032
829	0.007	0.011		779	0.024	0.033
828.5	0.006	0.011		778.5	0.024	0.032
828	0.007	0.011		778	0.024	0.033
827.5	0.006	0.011		777.5	0.024	0.033
827	0.007	0.011		777	0.024	0.033
826.5	0.007	0.011		776.5	0.024	0.033
826	0.007	0.011		776	0.024	0.033
825.5	0.007	0.011		775.5	0.024	0.033
825	0.007	0.011		775	0.024	0.033
824.5	0.007	0.011		774.5	0.024	0.032
824	0.006	0.011		774	0.024	0.032
823.5	0.007	0.011		773.5	0.025	0.033
823	0.007	0.011		773	0.025	0.033
822.5	0.007	0.011		772.5	0.025	0.033
822	0.007	0.012		772	0.025	0.033
821.5	0.008	0.012		771.5	0.025	0.033
821	0.008	0.012		771	0.025	0.034
820.5	0.008	0.012		770.5	0.025	0.034
820	0.007	0.011		770	0.025	0.033
819.5	0.007	0.011		769.5	0.025	0.033
819	0.007	0.011		769	0.025	0.033
818.5	0.007	0.011		768.5	0.025	0.033
818	0.007	0.011		768	0.025	0.033
817.5	0.007	0.011		767.5	0.025	0.033
817	0.007	0.011		767	0.025	0.033
816.5	0.007	0.011		766.5	0.025	0.034
816	0.007	0.011		766	0.026	0.034
815.5	0.007	0.011		765.5	0.026	0.034
815	0.007	0.011		765	0.026	0.034
814.5	0.007	0.011		764.5	0.026	0.034
814	0.007	0.011		764	0.026	0.034
813.5	0.008	0.011		763.5	0.026	0.034
813	0.007	0.011		763	0.025	0.033
812.5	0.007	0.011		762.5	0.025	0.033
812	0.007	0.011		762	0.025	0.033
811.5	0.007	0.011		761.5	0.026	0.034
811	0.007	0.011		761	0.026	0.034
810.5	0.008	0.011		760.5	0.026	0.034
810	0.008	0.012		760	0.027	0.034
809.5	0.008	0.012		759.5	0.027	0.034
809	0.008	0.012		759	0.027	0.034
808.5	0.008	0.012		758.5	0.027	0.034
808	0.008	0.012		758	0.027	0.034
807.5	0.007	0.012		757.5	0.026	0.034
807	0.007	0.011		757	0.026	0.034
806.5	0.007	0.011		756.5	0.026	0.034
806	0.007	0.011		756	0.026	0.034
805.5	0.007	0.011		755.5	0.027	0.034
805	0.007	0.011		755	0.027	0.034
804.5	0.007	0.011		754.5	0.027	0.034
804	0.007	0.012		754	0.027	0.035
803.5	0.007	0.011		753.5	0.027	0.035
803	0.007	0.012		753	0.027	0.035
802.5	0.007	0.012		752.5	0.027	0.035
802	0.007	0.011		752	0.027	0.035
801.5	0.007	0.011		751.5	0.027	0.035
801	0.008	0.011		751	0.027	0.035
800.5	0.008	0.011		750.5	0.027	0.035
800	0.008	0.012		750	0.027	0.035
799.5	0.008	0.012		749.5	0.027	0.035
799	0.008	0.012		749	0.027	0.035
798.5	0.008	0.012		748.5	0.027	0.035
798	0.007	0.012		748	0.028	0.036
797.5	0.007	0.011		747.5	0.028	0.036
797	0.007	0.012		747	0.028	0.036
796.5	0.007	0.012		746.5	0.028	0.035
796	0.007	0.012		746	0.028	0.035
795.5	0.007	0.011		745.5	0.028	0.035
795	0.007	0.012		745	0.028	0.036
794.5	0.007	0.011		744.5	0.028	0.036
794	0.007	0.011		744	0.028	0.036
793.5	0.008	0.012		743.5	0.028	0.036
793	0.008	0.012		743	0.028	0.036
792.5	0.008	0.012		742.5	0.028	0.036
792	0.008	0.012		742	0.028	0.036
791.5	0.008	0.012		741.5	0.028	0.036
791	0.008	0.012		741	0.028	0.036
790.5	0.008	0.012		740.5	0.028	0.036
790	0.008	0.012		740	0.028	0.036
789.5	0.008	0.012		739.5	0.028	0.036
789	0.008	0.012		739	0.028	0.036
788.5	0.008	0.012		738.5	0.028	0.036
788	0.008	0.012		738	0.028	0.036
787.5	0.008	0.012		737.5	0.028	0.036
787	0.008	0.012		737	0.029	0.036
786.5	0.008	0.012		736.5	0.029	0.036
786	0.008	0.012		736	0.029	0.036
785.5	0.008	0.012		735.5	0.029	0.036
785	0.008	0.012		735	0.029	0.037
784.5	0.008	0.012		734.5	0.029	0.037
784	0.008	0.012		734	0.029	0.037
783.5	0.008	0.013		733.5	0.029	0.037
783	0.008	0.013		733	0.03	0.037
782.5	0.008	0.013		732.5	0.03	0.037
782	0.008	0.013		732	0.03	0.037
781.5	0.008	0.013		731.5	0.03	0.037
781	0.008	0.012		731	0.03	0.037
780.5	0.008	0.012		730.5	0.03	0.037
780	0.008	0.012		730	0.03	0.037
779.5	0.008	0.012		729.5	0.03	0.037
779	0.008	0.012		729	0.03	0.037
778.5	0.009	0.012		728.5	0.03	0.038
778	0.009	0.013		728	0.03	0.038
777.5	0.009	0.013		727.5	0.03	0.038
777	0.008	0.013		727	0.03	0.038
776.5	0.008	0.013		726.5	0.03	0.038
776	0.008	0.013		726	0.03	0.038
775.5	0.009	0.013		725.5	0.03	0.038
775	0.009	0.013		725	0.031	0.038
774.5	0.009	0.013		724.5	0.031	0.038
774	0.009	0.013		724	0.031	0.038
773.5	0.009	0.013		723.5	0.031	0.038
773	0.009	0.013		723	0.031	0.038
772.5	0.009	0.013		722.5	0.031	0.039
772	0.009	0.013		722	0.031	0.039
771.5	0.009	0.013		721.5	0.031	0.039
771	0.009	0.013		721	0.031	0.039
770.5	0.009	0.013		720.5	0.032	0.039
770	0.009	0.013		720	0.032	0.039
769.5	0.009	0.013		719.5	0.032	0.039
769	0.009	0.013		719	0.032	0.039
768.5	0.009	0.013		718.5	0.032	0.039
768	0.009	0.013		718	0.032	0.039
767.5	0.009	0.013		717.5	0.032	0.039
767	0.009	0.013		717	0.032	0.039
766.5	0.009	0.013		716.5	0.032	0.039
766	0.009	0.013		716	0.032	0.039
765.5	0.009	0.013		715.5	0.032	0.039
765	0.009	0.013		715	0.032	0.039
764.5	0.009	0.013		714.5	0.032	0.039
764	0.009	0.013		714	0.032	0.039
763.5	0.009	0.013		713.5	0.032	0.039
763	0.009	0.013		713	0.032	0.039
762.5	0.009	0.013		712.5	0.032	0.04
762	0.009	0.014		712	0.032	0.04
761.5	0.009	0.014		711.5	0.033	0.04
761	0.009	0.014		711	0.033	0.04
760.5	0.009	0.014		710.5	0.033	0.04
760	0.009	0.014		710	0.033	0.04
759.5	0.01	0.014		709.5	0.033	0.04
759	0.01	0.014		709	0.033	0.041
758.5	0.01	0.014		708.5	0.033	0.041
758	0.01	0.014		708	0.033	0.041
757.5	0.01	0.014		707.5	0.034	0.041
757	0.01	0.014		707	0.034	0.041
756.5	0.01	0.014		706.5	0.034	0.041
756	0.009	0.014		706	0.034	0.041
755.5	0.009	0.014		705.5	0.034	0.041
755	0.01	0.014		705	0.034	0.041
754.5	0.01	0.014		704.5	0.034	0.041
754	0.01	0.015		704	0.034	0.041
753.5	0.01	0.015		703.5	0.034	0.041
753	0.01	0.015		703	0.034	0.041
752.5	0.01	0.014		702.5	0.034	0.041
752	0.01	0.014		702	0.034	0.042
751.5	0.01	0.014		701.5	0.034	0.042
751	0.01	0.014		701	0.035	0.042
750.5	0.01	0.014		700.5	0.035	0.042
750	0.01	0.014		700	0.035	0.042
749.5	0.01	0.014		699.5	0.035	0.042
749	0.01	0.014		699	0.036	0.042
748.5	0.01	0.014		698.5	0.036	0.043
748	0.01	0.014		698	0.036	0.043
747.5	0.01	0.014		697.5	0.036	0.043
747	0.01	0.015		697	0.036	0.043
746.5	0.01	0.015		696.5	0.036	0.043
746	0.011	0.015		696	0.036	0.043
745.5	0.011	0.015		695.5	0.036	0.043
745	0.011	0.015		695	0.036	0.043
744.5	0.011	0.015		694.5	0.036	0.044
744	0.011	0.015		694	0.036	0.044
743.5	0.011	0.015		693.5	0.037	0.044
743	0.011	0.015		693	0.037	0.044
742.5	0.011	0.015		692.5	0.037	0.044
742	0.011	0.015		692	0.037	0.044
741.5	0.011	0.015		691.5	0.037	0.044
741	0.011	0.015		691	0.037	0.044
740.5	0.011	0.015		690.5	0.038	0.044
740	0.011	0.015		690	0.038	0.044
739.5	0.011	0.015		689.5	0.038	0.045
739	0.011	0.015		689	0.038	0.045
738.5	0.011	0.015		688.5	0.038	0.045
738	0.011	0.015		688	0.038	0.045
737.5	0.011	0.015		687.5	0.038	0.045
737	0.011	0.015		687	0.038	0.045
736.5	0.011	0.016		686.5	0.038	0.046
736	0.011	0.016		686	0.039	0.046
735.5	0.011	0.016		685.5	0.039	0.046
735	0.011	0.016		685	0.039	0.046
734.5	0.011	0.016		684.5	0.039	0.046
734	0.011	0.016		684	0.039	0.046
733.5	0.011	0.016		683.5	0.04	0.047
733	0.011	0.016		683	0.04	0.047
732.5	0.011	0.016		682.5	0.04	0.047
732	0.011	0.016		682	0.04	0.047
731.5	0.011	0.016		681.5	0.04	0.047
731	0.011	0.016		681	0.04	0.047
730.5	0.011	0.016		680.5	0.04	0.047
730	0.011	0.016		680	0.041	0.047
729.5	0.011	0.015		679.5	0.041	0.048
729	0.011	0.016		679	0.041	0.048
728.5	0.012	0.016		678.5	0.041	0.048
728	0.012	0.016		678	0.041	0.048
727.5	0.012	0.016		677.5	0.042	0.049
727	0.012	0.017		677	0.042	0.049
726.5	0.012	0.017		676.5	0.042	0.049
726	0.012	0.017		676	0.042	0.049
725.5	0.012	0.017		675.5	0.043	0.05
725	0.012	0.017		675	0.043	0.05
724.5	0.012	0.017		674.5	0.043	0.05
724	0.012	0.017		674	0.043	0.05
723.5	0.012	0.017		673.5	0.043	0.05
723	0.012	0.017		673	0.043	0.051
722.5	0.012	0.017		672.5	0.044	0.051
722	0.012	0.017		672	0.044	0.051
721.5	0.012	0.017		671.5	0.044	0.051
721	0.012	0.016		671	0.044	0.051
720.5	0.012	0.016		670.5	0.045	0.052
720	0.012	0.016		670	0.045	0.052
719.5	0.012	0.017		669.5	0.045	0.052
719	0.012	0.017		669	0.045	0.052
718.5	0.012	0.017		668.5	0.046	0.052
718	0.013	0.017		668	0.046	0.053
717.5	0.013	0.018		667.5	0.046	0.053
717	0.013	0.018		667	0.047	0.054
716.5	0.013	0.018		666.5	0.047	0.054
716	0.012	0.018		666	0.047	0.054
715.5	0.013	0.018		665.5	0.048	0.055
715	0.013	0.018		665	0.048	0.055
714.5	0.013	0.018		664.5	0.048	0.055
714	0.013	0.018		664	0.049	0.056
713.5	0.013	0.018		663.5	0.049	0.056
713	0.013	0.018		663	0.05	0.057
712.5	0.013	0.018		662.5	0.05	0.057
712	0.013	0.018		662	0.05	0.058
711.5	0.013	0.018		661.5	0.051	0.058
711	0.013	0.018		661	0.051	0.058
710.5	0.014	0.018		660.5	0.051	0.058
710	0.014	0.018		660	0.051	0.058
709.5	0.014	0.018		659.5	0.052	0.059
709	0.014	0.018		659	0.052	0.059
708.5	0.014	0.018		658.5	0.052	0.06
708	0.014	0.018		658	0.053	0.06
707.5	0.014	0.019		657.5	0.054	0.061
707	0.014	0.019		657	0.054	0.062
706.5	0.014	0.019		656.5	0.055	0.062
706	0.014	0.019		656	0.056	0.063
705.5	0.014	0.019		655.5	0.056	0.063
705	0.014	0.019		655	0.056	0.064
704.5	0.014	0.019		654.5	0.057	0.064
704	0.014	0.019		654	0.057	0.065
703.5	0.014	0.019		653.5	0.058	0.065
703	0.014	0.019		653	0.059	0.066
702.5	0.014	0.019		652.5	0.059	0.066
702	0.014	0.019		652	0.06	0.067
701.5	0.014	0.019		651.5	0.06	0.067
701	0.015	0.019		651	0.061	0.068
700.5	0.015	0.02		650.5	0.062	0.069
700	0.015	0.02		650	0.063	0.07
699.5	0.015	0.02		649.5	0.063	0.071
699	0.015	0.02		649	0.064	0.071
698.5	0.015	0.02		648.5	0.065	0.072
698	0.015	0.02		648	0.066	0.073
697.5	0.015	0.02		647.5	0.067	0.074
697	0.015	0.02		647	0.067	0.075
696.5	0.015	0.02		646.5	0.068	0.076
696	0.015	0.02		646	0.069	0.077
695.5	0.015	0.021		645.5	0.07	0.078
695	0.015	0.021		645	0.071	0.079
694.5	0.016	0.021		644.5	0.072	0.08
694	0.016	0.021		644	0.073	0.081
693.5	0.016	0.021		643.5	0.074	0.082
693	0.016	0.021		643	0.075	0.083
692.5	0.016	0.021		642.5	0.076	0.084
692	0.016	0.021		642	0.077	0.085
691.5	0.016	0.021		641.5	0.078	0.086
691	0.017	0.021		641	0.079	0.087
690.5	0.017	0.021		640.5	0.081	0.088
690	0.017	0.022		640	0.082	0.09
689.5	0.017	0.022		639.5	0.083	0.091
689	0.017	0.022		639	0.085	0.092
688.5	0.017	0.022		638.5	0.086	0.094
688	0.017	0.022		638	0.087	0.095
687.5	0.017	0.022		637.5	0.088	0.096
687	0.017	0.022		637	0.09	0.098
686.5	0.017	0.023		636.5	0.091	0.1
686	0.018	0.023		636	0.093	0.101
685.5	0.018	0.023		635.5	0.095	0.103
685	0.018	0.023		635	0.096	0.104
684.5	0.018	0.023		634.5	0.098	0.106
684	0.018	0.023		634	0.1	0.108
683.5	0.018	0.023		633.5	0.101	0.109
683	0.018	0.023		633	0.103	0.111
682.5	0.018	0.024		632.5	0.104	0.112
682	0.018	0.024		632	0.106	0.114
681.5	0.019	0.024		631.5	0.107	0.116
681	0.019	0.024		631	0.109	0.118
680.5	0.019	0.024		630.5	0.111	0.119
680	0.019	0.024		630	0.113	0.121
679.5	0.019	0.024		629.5	0.114	0.123
679	0.019	0.024		629	0.116	0.125
678.5	0.019	0.025		628.5	0.118	0.127
678	0.019	0.025		628	0.12	0.129
677.5	0.02	0.025		627.5	0.123	0.131
677	0.02	0.025		627	0.125	0.133
676.5	0.02	0.025		626.5	0.127	0.135
676	0.02	0.026		626	0.129	0.138
675.5	0.021	0.026		625.5	0.131	0.14
675	0.021	0.026		625	0.134	0.142
674.5	0.021	0.027		624.5	0.136	0.144
674	0.021	0.027		624	0.138	0.147
673.5	0.021	0.027		623.5	0.14	0.149
673	0.021	0.027		623	0.142	0.151
672.5	0.021	0.027		622.5	0.144	0.153
672	0.022	0.027		622	0.146	0.155
671.5	0.022	0.027		621.5	0.149	0.157
671	0.022	0.028		621	0.151	0.159
670.5	0.022	0.028		620.5	0.153	0.162
670	0.023	0.028		620	0.155	0.164
669.5	0.023	0.029		619.5	0.157	0.166
669	0.023	0.029		619	0.16	0.168
668.5	0.023	0.029		618.5	0.162	0.171
668	0.024	0.029		618	0.164	0.173
667.5	0.024	0.029		617.5	0.166	0.175
667	0.024	0.03		617	0.169	0.178
666.5	0.024	0.03		616.5	0.171	0.18
666	0.025	0.03		616	0.174	0.182
665.5	0.025	0.031		615.5	0.176	0.185
665	0.025	0.031		615	0.178	0.187
664.5	0.026	0.032		614.5	0.18	0.189
664	0.026	0.032		614	0.183	0.191
663.5	0.026	0.032		613.5	0.185	0.193
663	0.026	0.032		613	0.187	0.195
662.5	0.027	0.033		612.5	0.189	0.197
662	0.027	0.033		612	0.19	0.199
661.5	0.027	0.033		611.5	0.192	0.201
661	0.028	0.034		611	0.194	0.203
660.5	0.028	0.034		610.5	0.196	0.204
660	0.029	0.034		610	0.198	0.206
659.5	0.029	0.034		609.5	0.2	0.208
659	0.03	0.035		609	0.202	0.21
658.5	0.03	0.035		608.5	0.204	0.212
658	0.03	0.035		608	0.205	0.213
657.5	0.031	0.036		607.5	0.207	0.215
657	0.031	0.036		607	0.209	0.217
656.5	0.032	0.037		606.5	0.21	0.219
656	0.033	0.038		606	0.212	0.22
655.5	0.033	0.038		605.5	0.214	0.222
655	0.034	0.039		605	0.215	0.223
654.5	0.035	0.04		604.5	0.217	0.224
654	0.035	0.041		604	0.218	0.225
653.5	0.036	0.042		603.5	0.219	0.227
653	0.036	0.042		603	0.221	0.228
652.5	0.037	0.043		602.5	0.222	0.229
652	0.038	0.043		602	0.223	0.23
651.5	0.038	0.044		601.5	0.224	0.231
651	0.039	0.045		601	0.225	0.233
650.5	0.04	0.045		600.5	0.226	0.233
650	0.041	0.046		600	0.228	0.234
649.5	0.042	0.047		599.5	0.229	0.235
649	0.043	0.049		599	0.23	0.236
648.5	0.044	0.05		598.5	0.231	0.237
648	0.045	0.051		598	0.231	0.238
647.5	0.046	0.052		597.5	0.232	0.239
647	0.047	0.053		597	0.233	0.24
646.5	0.048	0.054		596.5	0.234	0.24
646	0.049	0.056		596	0.235	0.241
645.5	0.051	0.057		595.5	0.236	0.242
645	0.052	0.057		595	0.237	0.243
644.5	0.053	0.059		594.5	0.238	0.243
644	0.055	0.06		594	0.239	0.244
643.5	0.056	0.062		593.5	0.239	0.244
643	0.057	0.063		593	0.24	0.245
642.5	0.059	0.065		592.5	0.241	0.246
642	0.06	0.066		592	0.242	0.247
641.5	0.062	0.068		591.5	0.243	0.247
641	0.063	0.069		591	0.243	0.248
640.5	0.065	0.071		590.5	0.244	0.249
640	0.067	0.073		590	0.245	0.25
639.5	0.069	0.075		589.5	0.246	0.251
639	0.071	0.077		589	0.247	0.252
638.5	0.073	0.079		588.5	0.248	0.252
638	0.075	0.081		588	0.248	0.253
637.5	0.077	0.084		587.5	0.249	0.254
637	0.08	0.086		587	0.25	0.255
636.5	0.082	0.089		586.5	0.252	0.256
636	0.085	0.091		586	0.253	0.257
635.5	0.088	0.094		585.5	0.254	0.258
635	0.091	0.097		585	0.255	0.259
634.5	0.093	0.1		584.5	0.256	0.26
634	0.096	0.102		584	0.257	0.261
633.5	0.099	0.105		583.5	0.258	0.262
633	0.102	0.108		583	0.259	0.263
632.5	0.104	0.111		582.5	0.26	0.264
632	0.107	0.114		582	0.261	0.265
631.5	0.11	0.117		581.5	0.263	0.267
631	0.114	0.12		581	0.264	0.268
630.5	0.117	0.124		580.5	0.265	0.269
630	0.121	0.127		580	0.267	0.271
629.5	0.125	0.131		579.5	0.269	0.272
629	0.128	0.135		579	0.27	0.274
628.5	0.132	0.139		578.5	0.272	0.275
628	0.136	0.143		578	0.273	0.277
627.5	0.14	0.147		577.5	0.275	0.278
627	0.144	0.151		577	0.276	0.28
626.5	0.148	0.155		576.5	0.278	0.282
626	0.153	0.16		576	0.28	0.284
625.5	0.158	0.165		575.5	0.282	0.286
625	0.162	0.169		575	0.284	0.287
624.5	0.167	0.173		574.5	0.286	0.289
624	0.171	0.177		574	0.288	0.291
623.5	0.175	0.182		573.5	0.29	0.293
623	0.179	0.186		573	0.292	0.294
622.5	0.183	0.19		572.5	0.293	0.296
622	0.187	0.193		572	0.295	0.298
621.5	0.192	0.198		571.5	0.296	0.299
621	0.196	0.202		571	0.298	0.301
620.5	0.2	0.207		570.5	0.3	0.303
620	0.204	0.211		570	0.303	0.305
619.5	0.209	0.215		569.5	0.304	0.307
619	0.213	0.219		569	0.306	0.309
618.5	0.217	0.223		568.5	0.308	0.311
618	0.222	0.228		568	0.31	0.313
617.5	0.226	0.232		567.5	0.312	0.314
617	0.23	0.236		567	0.314	0.316
616.5	0.234	0.239		566.5	0.316	0.318
616	0.238	0.244		566	0.318	0.32
615.5	0.242	0.247		565.5	0.32	0.322
615	0.246	0.251		565	0.322	0.324
614.5	0.249	0.255		564.5	0.324	0.326
614	0.252	0.258		564	0.326	0.328
613.5	0.255	0.261		563.5	0.328	0.329
613	0.258	0.263		563	0.33	0.331
612.5	0.261	0.265		562.5	0.331	0.332
612	0.264	0.268		562	0.333	0.334
611.5	0.266	0.27		561.5	0.335	0.336
611	0.268	0.273		561	0.336	0.337
610.5	0.271	0.275		560.5	0.338	0.339
610	0.273	0.277		560	0.339	0.34
609.5	0.275	0.279		559.5	0.341	0.342
609	0.276	0.28		559	0.343	0.343
608.5	0.278	0.282		558.5	0.344	0.345
608	0.28	0.283		558	0.345	0.346
607.5	0.281	0.284		557.5	0.347	0.347
607	0.282	0.285		557	0.348	0.349
606.5	0.283	0.286		556.5	0.35	0.35
606	0.284	0.287		556	0.351	0.351
605.5	0.285	0.287		555.5	0.353	0.353
605	0.286	0.288		555	0.354	0.354
604.5	0.286	0.288		554.5	0.355	0.355
604	0.287	0.288		554	0.356	0.356
603.5	0.287	0.288		553.5	0.357	0.357
603	0.287	0.288		553	0.358	0.358
602.5	0.287	0.288		552.5	0.359	0.359
602	0.286	0.287		552	0.36	0.359
601.5	0.286	0.286		551.5	0.361	0.36
601	0.286	0.286		551	0.362	0.361
600.5	0.285	0.285		550.5	0.363	0.361
600	0.285	0.284		550	0.364	0.362
599.5	0.284	0.284		549.5	0.364	0.363
599	0.283	0.283		549	0.365	0.363
598.5	0.282	0.282		548.5	0.366	0.364
598	0.281	0.281		548	0.366	0.364
597.5	0.28	0.28		547.5	0.366	0.365
597	0.279	0.278		547	0.367	0.365
596.5	0.277	0.277		546.5	0.367	0.366
596	0.276	0.275		546	0.368	0.366
595.5	0.275	0.274		545.5	0.369	0.366
595	0.273	0.272		545	0.369	0.367
594.5	0.272	0.27		544.5	0.37	0.367
594	0.27	0.268		544	0.37	0.368
593.5	0.269	0.267		543.5	0.371	0.368
593	0.268	0.266		543	0.371	0.368
592.5	0.266	0.264		542.5	0.371	0.369
592	0.265	0.263		542	0.372	0.369
591.5	0.264	0.261		541.5	0.372	0.369
591	0.262	0.261		541	0.373	0.37
590.5	0.261	0.259		540.5	0.373	0.37
590	0.259	0.258		540	0.373	0.37
589.5	0.258	0.256		539.5	0.374	0.371
589	0.256	0.254		539	0.374	0.371
588.5	0.255	0.253		538.5	0.375	0.371
588	0.253	0.252		538	0.375	0.371
587.5	0.252	0.25		537.5	0.375	0.372
587	0.251	0.248		537	0.376	0.372
586.5	0.249	0.247		536.5	0.376	0.372
586	0.248	0.246		536	0.377	0.373
585.5	0.247	0.245		535.5	0.377	0.373
585	0.245	0.244		535	0.378	0.374
584.5	0.244	0.242		534.5	0.378	0.374
584	0.243	0.241		534	0.378	0.374
583.5	0.243	0.24		533.5	0.379	0.375
583	0.242	0.239		533	0.379	0.375
582.5	0.241	0.239		532.5	0.379	0.375
582	0.24	0.238		532	0.38	0.376
581.5	0.239	0.238		531.5	0.38	0.376
581	0.239	0.238		531	0.38	0.376
580.5	0.238	0.237		530.5	0.381	0.376
580	0.237	0.236		530	0.382	0.377
579.5	0.237	0.236		529.5	0.382	0.377
579	0.236	0.236		529	0.382	0.378
578.5	0.236	0.235		528.5	0.383	0.378
578	0.236	0.235		528	0.383	0.378
577.5	0.236	0.235		527.5	0.383	0.379
577	0.236	0.235		527	0.384	0.379
576.5	0.236	0.235		526.5	0.384	0.379
576	0.236	0.235		526	0.385	0.38
575.5	0.236	0.235		525.5	0.385	0.38
575	0.236	0.236		525	0.386	0.381
574.5	0.236	0.236		524.5	0.386	0.381
574	0.236	0.236		524	0.386	0.381
573.5	0.237	0.237		523.5	0.387	0.382
573	0.237	0.237		523	0.387	0.382
572.5	0.238	0.238		522.5	0.387	0.382
572	0.238	0.238		522	0.387	0.382
571.5	0.239	0.238		521.5	0.388	0.382
571	0.24	0.239		521	0.388	0.382
570.5	0.24	0.239		520.5	0.388	0.383
570	0.241	0.24		520	0.388	0.383
569.5	0.241	0.24		519.5	0.389	0.383
569	0.242	0.241		519	0.389	0.383
568.5	0.243	0.242		518.5	0.389	0.383
568	0.243	0.243		518	0.389	0.383
567.5	0.244	0.243		517.5	0.389	0.383
567	0.244	0.244		517	0.389	0.383
566.5	0.245	0.245		516.5	0.389	0.382
566	0.246	0.245		516	0.388	0.382
565.5	0.246	0.246		515.5	0.388	0.382
565	0.246	0.247		515	0.388	0.382
564.5	0.247	0.247		514.5	0.388	0.382
564	0.248	0.248		514	0.387	0.381
563.5	0.248	0.248		513.5	0.387	0.381
563	0.249	0.249		513	0.387	0.381
562.5	0.249	0.249		512.5	0.387	0.38
562	0.249	0.249		512	0.386	0.38
561.5	0.249	0.249		511.5	0.386	0.379
561	0.25	0.25		511	0.385	0.379
560.5	0.25	0.25		510.5	0.385	0.379
560	0.25	0.25		510	0.384	0.378
559.5	0.25	0.25		509.5	0.384	0.377
559	0.25	0.25		509	0.383	0.377
558.5	0.25	0.25		508.5	0.383	0.376
558	0.25	0.25		508	0.382	0.375
557.5	0.25	0.249		507.5	0.381	0.375
557	0.249	0.249		507	0.38	0.374
556.5	0.249	0.249		506.5	0.38	0.373
556	0.248	0.248		506	0.379	0.372
555.5	0.248	0.248		505.5	0.378	0.372
555	0.247	0.247		505	0.377	0.371
554.5	0.247	0.247		504.5	0.377	0.37
554	0.247	0.246		504	0.376	0.369
553.5	0.246	0.245		503.5	0.375	0.368
553	0.245	0.245		503	0.374	0.367
552.5	0.245	0.244		502.5	0.373	0.367
552	0.244	0.243		502	0.372	0.366
551.5	0.243	0.242		501.5	0.372	0.365
551	0.242	0.241		501	0.371	0.364
550.5	0.242	0.24		500.5	0.37	0.363
550	0.241	0.239		500	0.369	0.362
549.5	0.24	0.238		499.5	0.368	0.361
549	0.239	0.238		499	0.367	0.36
548.5	0.238	0.237		498.5	0.366	0.359
548	0.236	0.236		498	0.365	0.358
547.5	0.235	0.235		497.5	0.364	0.357
547	0.234	0.233		497	0.363	0.356
546.5	0.232	0.232		496.5	0.362	0.354
546	0.231	0.231		496	0.361	0.353
545.5	0.229	0.229		495.5	0.359	0.352
545	0.228	0.228		495	0.358	0.351
544.5	0.227	0.226		494.5	0.357	0.35
544	0.226	0.225		494	0.356	0.349
543.5	0.224	0.224		493.5	0.355	0.348
543	0.223	0.222		493	0.354	0.347
542.5	0.222	0.221		492.5	0.353	0.346
542	0.221	0.22		492	0.352	0.345
541.5	0.219	0.219		491.5	0.351	0.343
541	0.218	0.217		491	0.35	0.342
540.5	0.217	0.216		490.5	0.348	0.341
540	0.216	0.216		490	0.347	0.339
539.5	0.214	0.214		489.5	0.346	0.338
539	0.213	0.213		489	0.345	0.337
538.5	0.212	0.211		488.5	0.344	0.336
538	0.21	0.21		488	0.342	0.335
537.5	0.209	0.208		487.5	0.341	0.334
537	0.208	0.207		487	0.34	0.333
536.5	0.206	0.206		486.5	0.338	0.331
536	0.205	0.204		486	0.337	0.33
535.5	0.203	0.203		485.5	0.336	0.328
535	0.202	0.201		485	0.334	0.327
534.5	0.2	0.2		484.5	0.333	0.326
534	0.199	0.199		484	0.332	0.325
533.5	0.198	0.198		483.5	0.331	0.323
533	0.197	0.196		483	0.329	0.322
532.5	0.196	0.195		482.5	0.328	0.321
532	0.195	0.194		482	0.327	0.32
531.5	0.193	0.193		481.5	0.325	0.318
531	0.192	0.193		481	0.324	0.317
530.5	0.191	0.192		480.5	0.323	0.316
530	0.19	0.19		480	0.321	0.314
529.5	0.189	0.189		479.5	0.32	0.313
529	0.188	0.188		479	0.319	0.311
528.5	0.187	0.187		478.5	0.317	0.31
528	0.186	0.186		478	0.315	0.308
527.5	0.185	0.185		477.5	0.314	0.307
527	0.184	0.184		477	0.312	0.305
526.5	0.183	0.183		476.5	0.31	0.303
526	0.181	0.182		476	0.309	0.302
525.5	0.18	0.18		475.5	0.307	0.3
525	0.179	0.179		475	0.306	0.299
524.5	0.178	0.178		474.5	0.304	0.297
524	0.177	0.177		474	0.303	0.296
523.5	0.176	0.176		473.5	0.301	0.294
523	0.175	0.175		473	0.3	0.292
522.5	0.174	0.175		472.5	0.298	0.291
522	0.174	0.174		472	0.296	0.289
521.5	0.173	0.173		471.5	0.294	0.288
521	0.172	0.172		471	0.293	0.286
520.5	0.17	0.171		470.5	0.291	0.285
520	0.169	0.17		470	0.29	0.283
519.5	0.168	0.17		469.5	0.288	0.281
519	0.167	0.169		469	0.286	0.279
518.5	0.167	0.168		468.5	0.285	0.278
518	0.166	0.167		468	0.283	0.276
517.5	0.164	0.166		467.5	0.282	0.275
517	0.164	0.165		467	0.28	0.273
516.5	0.163	0.164		466.5	0.278	0.271
516	0.162	0.163		466	0.277	0.27
515.5	0.16	0.162		465.5	0.275	0.268
515	0.159	0.161		465	0.273	0.266
514.5	0.158	0.16		464.5	0.271	0.264
514	0.157	0.158		464	0.269	0.263
513.5	0.157	0.158		463.5	0.268	0.261
513	0.156	0.157		463	0.266	0.26
512.5	0.155	0.156		462.5	0.265	0.258
512	0.154	0.155		462	0.263	0.257
511.5	0.153	0.154		461.5	0.262	0.255
511	0.152	0.153		461	0.26	0.254
510.5	0.151	0.152		460.5	0.259	0.252
510	0.15	0.151		460	0.257	0.25
509.5	0.149	0.149		459.5	0.255	0.249
509	0.148	0.148		459	0.254	0.247
508.5	0.147	0.148		458.5	0.252	0.246
508	0.146	0.147		458	0.251	0.244
507.5	0.144	0.146		457.5	0.249	0.243
507	0.143	0.145		457	0.248	0.241
506.5	0.142	0.144		456.5	0.246	0.239
506	0.141	0.143		456	0.244	0.238
505.5	0.14	0.142		455.5	0.242	0.236
505	0.139	0.14		455	0.241	0.235
504.5	0.138	0.139		454.5	0.239	0.233
504	0.136	0.138		454	0.238	0.232
503.5	0.135	0.137		453.5	0.237	0.23
503	0.135	0.136		453	0.235	0.229
502.5	0.134	0.136		452.5	0.234	0.228
502	0.133	0.135		452	0.232	0.226
501.5	0.132	0.134		451.5	0.231	0.225
501	0.131	0.132		451	0.23	0.223
500.5	0.13	0.131		450.5	0.228	0.222
500	0.129	0.13		450	0.227	0.22
499.5	0.127	0.129		449.5	0.225	0.219
499	0.126	0.128		449	0.224	0.218
498.5	0.125	0.127		448.5	0.222	0.216
498	0.124	0.126		448	0.22	0.215
497.5	0.123	0.125		447.5	0.219	0.213
497	0.122	0.125		447	0.217	0.212
496.5	0.121	0.124		446.5	0.216	0.211
496	0.12	0.122		446	0.214	0.209
495.5	0.119	0.121		445.5	0.213	0.208
495	0.118	0.12		445	0.211	0.206
494.5	0.117	0.119		444.5	0.21	0.205
494	0.116	0.118		444	0.209	0.204
493.5	0.115	0.117		443.5	0.208	0.203
493	0.114	0.116		443	0.207	0.202
492.5	0.113	0.115		442.5	0.205	0.2
492	0.112	0.114		442	0.204	0.199
491.5	0.111	0.113		441.5	0.203	0.198
491	0.11	0.113		441	0.201	0.197
490.5	0.109	0.112		440.5	0.2	0.195
490	0.108	0.111		440	0.199	0.194
489.5	0.108	0.11		439.5	0.198	0.192
489	0.107	0.109		439	0.196	0.191
488.5	0.106	0.108		438.5	0.195	0.19
488	0.105	0.107		438	0.194	0.189
487.5	0.104	0.106		437.5	0.193	0.188
487	0.103	0.105		437	0.192	0.187
486.5	0.102	0.104		436.5	0.19	0.186
486	0.101	0.103		436	0.189	0.185
485.5	0.1	0.102		435.5	0.188	0.183
485	0.099	0.102		435	0.186	0.182
484.5	0.098	0.101		434.5	0.185	0.181
484	0.097	0.1		434	0.184	0.18
483.5	0.096	0.099		433.5	0.183	0.179
483	0.095	0.099		433	0.182	0.178
482.5	0.094	0.098		432.5	0.181	0.177
482	0.094	0.097		432	0.18	0.176
481.5	0.093	0.096		431.5	0.179	0.175
481	0.092	0.096		431	0.178	0.174
480.5	0.092	0.095		430.5	0.177	0.173
480	0.091	0.094		430	0.176	0.172
479.5	0.09	0.093		429.5	0.175	0.171
479	0.089	0.093		429	0.174	0.17
478.5	0.088	0.092		428.5	0.173	0.169
478	0.088	0.091		428	0.172	0.168
477.5	0.087	0.09		427.5	0.17	0.167
477	0.086	0.089		427	0.169	0.166
476.5	0.085	0.088		426.5	0.168	0.165
476	0.084	0.088		426	0.167	0.164
475.5	0.084	0.087		425.5	0.166	0.163
475	0.083	0.086		425	0.165	0.162
474.5	0.082	0.086		424.5	0.164	0.161
474	0.082	0.085		424	0.163	0.16
473.5	0.081	0.084		423.5	0.162	0.159
473	0.08	0.083		423	0.161	0.159
472.5	0.079	0.083		422.5	0.161	0.158
472	0.079	0.082		422	0.16	0.157
471.5	0.078	0.081		421.5	0.159	0.156
471	0.078	0.081		421	0.158	0.155
470.5	0.077	0.08		420.5	0.157	0.154
470	0.076	0.079		420	0.156	0.153
469.5	0.076	0.079		419.5	0.155	0.153
469	0.075	0.079		419	0.154	0.152
468.5	0.074	0.078		418.5	0.153	0.151
468	0.073	0.078		418	0.153	0.15
467.5	0.073	0.077		417.5	0.152	0.149
467	0.072	0.076		417	0.151	0.148
466.5	0.071	0.076		416.5	0.15	0.147
466	0.071	0.075		416	0.149	0.146
465.5	0.07	0.074		415.5	0.148	0.146
465	0.069	0.074		415	0.147	0.145
464.5	0.069	0.073		414.5	0.146	0.144
464	0.068	0.073		414	0.146	0.143
463.5	0.068	0.072		413.5	0.145	0.143
463	0.067	0.071		413	0.144	0.142
462.5	0.066	0.071		412.5	0.143	0.141
462	0.066	0.07		412	0.142	0.141
461.5	0.065	0.07		411.5	0.141	0.14
461	0.065	0.069		411	0.14	0.139
460.5	0.064	0.069		410.5	0.14	0.138
460	0.064	0.068		410	0.139	0.138
459.5	0.063	0.068		409.5	0.138	0.137
459	0.063	0.067		409	0.137	0.136
458.5	0.062	0.067		408.5	0.137	0.136
458	0.062	0.066		408	0.136	0.135
457.5	0.061	0.066		407.5	0.135	0.134
457	0.061	0.065		407	0.134	0.134
456.5	0.06	0.065		406.5	0.133	0.133
456	0.06	0.064		406	0.132	0.132
455.5	0.059	0.063		405.5	0.132	0.131
455	0.059	0.063		405	0.131	0.131
454.5	0.058	0.062		404.5	0.13	0.13
454	0.058	0.062		404	0.129	0.129
453.5	0.057	0.061		403.5	0.128	0.129
453	0.057	0.061		403	0.128	0.128
452.5	0.056	0.061		402.5	0.127	0.127
452	0.056	0.06		402	0.126	0.127
451.5	0.055	0.06		401.5	0.126	0.126
451	0.055	0.059		401	0.125	0.126
450.5	0.054	0.059		400.5	0.125	0.125
450	0.053	0.059		400	0.124	0.124
449.5	0.053	0.058		399.5	0.123	0.124
449	0.053	0.058		399	0.122	0.123
448.5	0.052	0.057		398.5	0.121	0.123
448	0.052	0.057		398	0.121	0.122
447.5	0.052	0.057		397.5	0.12	0.122
447	0.051	0.057		397	0.119	0.121
446.5	0.051	0.057		396.5	0.119	0.121
446	0.051	0.057		396	0.118	0.12
445.5	0.05	0.056		395.5	0.118	0.12
445	0.05	0.056		395	0.117	0.119
444.5	0.05	0.055		394.5	0.116	0.118
444	0.049	0.055		394	0.116	0.118
443.5	0.049	0.054		393.5	0.115	0.117
443	0.048	0.054		393	0.114	0.116
442.5	0.048	0.054		392.5	0.113	0.116
442	0.048	0.054		392	0.113	0.116
441.5	0.048	0.053		391.5	0.112	0.115
441	0.047	0.053		391	0.112	0.115
440.5	0.047	0.053		390.5	0.111	0.114
440	0.046	0.052		390	0.11	0.114
439.5	0.046	0.052		389.5	0.11	0.113
439	0.046	0.052		389	0.109	0.113
438.5	0.045	0.051		388.5	0.108	0.112
438	0.045	0.051		388	0.108	0.112
437.5	0.045	0.051		387.5	0.107	0.111
437	0.045	0.051		387	0.107	0.111
436.5	0.045	0.051		386.5	0.106	0.111
436	0.044	0.05		386	0.105	0.111
435.5	0.044	0.05		385.5	0.104	0.11
435	0.044	0.049		385	0.104	0.11
434.5	0.043	0.049		384.5	0.103	0.109
434	0.043	0.049		384	0.103	0.109
433.5	0.043	0.048		383.5	0.102	0.109
433	0.042	0.048		383	0.102	0.108
432.5	0.042	0.048		382.5	0.101	0.108
432	0.042	0.048		382	0.101	0.108
431.5	0.042	0.048		381.5	0.1	0.108
431	0.042	0.048		381	0.1	0.107
430.5	0.041	0.048		380.5	0.099	0.106
430	0.041	0.048		380	0.098	0.106
429.5	0.041	0.047		379.5	0.098	0.105
429	0.041	0.047		379	0.097	0.105
428.5	0.04	0.046		378.5	0.097	0.104
428	0.04	0.046		378	0.096	0.104
427.5	0.04	0.046		377.5	0.096	0.104
427	0.04	0.046		377	0.095	0.104
426.5	0.04	0.046		376.5	0.094	0.103
426	0.039	0.046		376	0.094	0.103
425.5	0.039	0.046		375.5	0.093	0.102
425	0.039	0.045		375	0.092	0.101
424.5	0.039	0.045		374.5	0.092	0.1
424	0.038	0.045		374	0.091	0.1
423.5	0.038	0.045		373.5	0.091	0.1
423	0.039	0.045		373	0.091	0.1
422.5	0.039	0.045		372.5	0.09	0.099
422	0.038	0.045		372	0.09	0.099
421.5	0.038	0.045		371.5	0.089	0.099
421	0.037	0.044		371	0.089	0.098
420.5	0.037	0.044		370.5	0.088	0.098
420	0.037	0.044		370	0.087	0.097
419.5	0.037	0.044		369.5	0.086	0.097
419	0.037	0.044		369	0.086	0.097
418.5	0.037	0.044		368.5	0.085	0.096
418	0.037	0.044		368	0.085	0.096
417.5	0.037	0.044		367.5	0.085	0.095
417	0.036	0.043		367	0.084	0.095
416.5	0.036	0.043		366.5	0.084	0.094
416	0.036	0.043		366	0.083	0.094
415.5	0.036	0.043		365.5	0.083	0.094
415	0.036	0.043		365	0.082	0.093
414.5	0.036	0.043		364.5	0.082	0.093
414	0.036	0.043		364	0.081	0.092
413.5	0.035	0.043		363.5	0.081	0.092
413	0.035	0.043		363	0.08	0.092
412.5	0.035	0.043		362.5	0.08	0.091
412	0.035	0.042		362	0.08	0.091
411.5	0.035	0.042		361.5	0.079	0.091
411	0.035	0.042		361	0.079	0.09
410.5	0.035	0.042		360.5	0.078	0.09
410	0.035	0.042		360	0.078	0.089
409.5	0.035	0.042		359.5	0.078	0.089
409	0.035	0.042		359	0.077	0.089
408.5	0.035	0.042		358.5	0.077	0.089
408	0.035	0.042		358	0.077	0.089
407.5	0.035	0.042		357.5	0.076	0.088
407	0.034	0.042		357	0.075	0.087
406.5	0.034	0.042		356.5	0.075	0.087
406	0.034	0.042		356	0.074	0.086
405.5	0.034	0.042		355.5	0.074	0.086
405	0.033	0.042		355	0.073	0.086
404.5	0.033	0.041		354.5	0.073	0.085
404	0.033	0.041		354	0.072	0.085
403.5	0.034	0.042		353.5	0.072	0.084
403	0.034	0.042		353	0.071	0.083
402.5	0.034	0.042		352.5	0.071	0.083
402	0.034	0.042		352	0.07	0.082
401.5	0.034	0.042		351.5	0.07	0.082
401	0.033	0.042		351	0.07	0.081
400.5	0.033	0.042		350.5	0.069	0.081
400	0.034	0.042		350	0.069	0.08
399.5	0.034	0.042		349.5	0.068	0.08
399	0.034	0.042		349	0.068	0.079
398.5	0.034	0.042		348.5	0.067	0.079
398	0.034	0.042		348	0.067	0.078
397.5	0.034	0.042		347.5	0.067	0.078
397	0.034	0.042		347	0.066	0.078
396.5	0.034	0.042		346.5	0.066	0.077
396	0.034	0.042		346	0.065	0.077
395.5	0.034	0.042		345.5	0.065	0.076
395	0.034	0.043		345	0.064	0.076
394.5	0.034	0.043		344.5	0.064	0.075
394	0.035	0.044		344	0.063	0.074
393.5	0.035	0.044		343.5	0.063	0.074
393	0.035	0.045		343	0.063	0.074
392.5	0.035	0.045		342.5	0.062	0.073
392	0.035	0.045		342	0.062	0.073
391.5	0.035	0.045		341.5	0.062	0.072
391	0.035	0.045		341	0.061	0.072
390.5	0.036	0.046		340.5	0.061	0.071
390	0.036	0.046		340	0.06	0.071
389.5	0.036	0.046		339.5	0.059	0.07
389	0.037	0.047		339	0.059	0.07
388.5	0.037	0.047		338.5	0.058	0.069
388	0.037	0.048		338	0.058	0.069
387.5	0.038	0.048		337.5	0.057	0.068
387	0.038	0.049		337	0.056	0.067
386.5	0.039	0.049		336.5	0.056	0.067
386	0.04	0.05		336	0.056	0.066
385.5	0.04	0.051		335.5	0.055	0.066
385	0.041	0.052		335	0.055	0.065
384.5	0.041	0.052		334.5	0.055	0.065
384	0.042	0.053		334	0.054	0.065
383.5	0.043	0.054		333.5	0.054	0.064
383	0.043	0.055		333	0.054	0.063
382.5	0.044	0.056		332.5	0.053	0.063
382	0.045	0.057		332	0.052	0.062
381.5	0.046	0.057		331.5	0.052	0.061
381	0.047	0.058		331	0.052	0.061
380.5	0.047	0.059		330.5	0.052	0.061
380	0.048	0.06		330	0.051	0.06
379.5	0.049	0.061		329.5	0.051	0.06
379	0.05	0.062		329	0.051	0.059
378.5	0.051	0.063		328.5	0.05	0.059
378	0.052	0.064		328	0.05	0.058
377.5	0.054	0.065		327.5	0.049	0.058
377	0.055	0.066		327	0.049	0.058
376.5	0.056	0.067		326.5	0.049	0.057
376	0.057	0.069		326	0.049	0.057
375.5	0.058	0.07		325.5	0.049	0.057
375	0.06	0.071		325	0.048	0.056
374.5	0.061	0.072		324.5	0.047	0.055
374	0.061	0.073		324	0.046	0.054
373.5	0.062	0.074		323.5	0.046	0.054
373	0.063	0.075		323	0.045	0.053
372.5	0.064	0.076		322.5	0.045	0.053
372	0.065	0.077		322	0.045	0.053
371.5	0.066	0.078		321.5	0.045	0.053
371	0.067	0.078		321	0.045	0.053
370.5	0.067	0.079		320.5	0.045	0.053
370	0.068	0.079		320	0.045	0.052
369.5	0.069	0.08		319.5	0.044	0.052
369	0.07	0.081		319	0.044	0.051
368.5	0.07	0.081		318.5	0.043	0.051
368	0.071	0.082		318	0.043	0.05
367.5	0.072	0.083		317.5	0.043	0.05
367	0.073	0.084		317	0.043	0.05
366.5	0.073	0.084		316.5	0.043	0.05
366	0.074	0.085		316	0.042	0.049
365.5	0.075	0.086		315.5	0.042	0.05
365	0.075	0.086		315	0.042	0.049
364.5	0.076	0.087		314.5	0.041	0.049
364	0.077	0.088		314	0.041	0.049
363.5	0.077	0.088		313.5	0.042	0.049
363	0.078	0.089		313	0.042	0.048
362.5	0.078	0.089		312.5	0.042	0.048
362	0.079	0.09		312	0.042	0.048
361.5	0.079	0.091		311.5	0.041	0.048
361	0.08	0.091		311	0.041	0.047
360.5	0.081	0.092		310.5	0.041	0.048
360	0.081	0.093		310	0.041	0.048
359.5	0.082	0.093		309.5	0.041	0.048
359	0.082	0.094		309	0.041	0.048
358.5	0.083	0.094		308.5	0.042	0.048
358	0.083	0.094		308	0.042	0.049
357.5	0.084	0.094		307.5	0.042	0.049
357	0.084	0.095		307	0.041	0.049
356.5	0.085	0.096		306.5	0.041	0.048
356	0.085	0.096		306	0.041	0.048
355.5	0.086	0.097		305.5	0.041	0.048
355	0.086	0.098		305	0.042	0.049
354.5	0.087	0.098		304.5	0.042	0.049
354	0.087	0.098		304	0.043	0.049
353.5	0.087	0.098		303.5	0.043	0.05
353	0.088	0.099		303	0.044	0.051
352.5	0.088	0.099		302.5	0.044	0.051
352	0.088	0.099		302	0.045	0.052
351.5	0.088	0.1		301.5	0.045	0.052
351	0.089	0.1		301	0.046	0.052
350.5	0.089	0.1		300.5	0.047	0.053
350	0.089	0.1		300	0.047	0.053
349.5	0.089	0.1
349	0.09	0.1
348.5	0.09	0.1
348	0.09	0.101
347.5	0.091	0.101
347	0.091	0.101
346.5	0.091	0.101
346	0.091	0.101
345.5	0.091	0.101
345	0.09	0.101
344.5	0.09	0.1
344	0.09	0.1
343.5	0.089	0.1
343	0.089	0.099
342.5	0.089	0.099
342	0.088	0.098
341.5	0.088	0.098
341	0.088	0.098
340.5	0.088	0.098
340	0.087	0.098
339.5	0.087	0.097
339	0.086	0.097
338.5	0.086	0.096
338	0.086	0.095
337.5	0.085	0.094
337	0.084	0.093
336.5	0.083	0.092
336	0.082	0.091
335.5	0.081	0.091
335	0.081	0.09
334.5	0.08	0.089
334	0.079	0.088
333.5	0.079	0.087
333	0.078	0.087
332.5	0.077	0.086
332	0.076	0.085
331.5	0.076	0.084
331	0.075	0.084
330.5	0.074	0.083
330	0.073	0.082
329.5	0.073	0.081
329	0.072	0.081
328.5	0.072	0.08
328	0.071	0.079
327.5	0.07	0.079
327	0.069	0.079
326.5	0.069	0.078
326	0.068	0.077
325.5	0.067	0.077
325	0.066	0.076
324.5	0.066	0.075
324	0.065	0.074
323.5	0.065	0.073
323	0.064	0.073
322.5	0.063	0.072
322	0.062	0.071
321.5	0.062	0.071
321	0.061	0.07
320.5	0.06	0.07
320	0.06	0.07
319.5	0.06	0.069
319	0.06	0.069
318.5	0.059	0.068
318	0.059	0.068
317.5	0.058	0.067
317	0.057	0.067
316.5	0.057	0.066
316	0.056	0.066
315.5	0.056	0.066
315	0.055	0.065
314.5	0.055	0.065
314	0.054	0.064
313.5	0.054	0.064
313	0.054	0.064
312.5	0.054	0.064
312	0.053	0.063
311.5	0.053	0.064
311	0.053	0.064
310.5	0.054	0.064
310	0.054	0.065
309.5	0.054	0.065
309	0.053	0.065
308.5	0.053	0.065
308	0.053	0.065
307.5	0.054	0.065
307	0.054	0.066
306.5	0.055	0.066
306	0.055	0.067
305.5	0.056	0.068
305	0.056	0.068
304.5	0.056	0.068
304	0.056	0.069
303.5	0.057	0.069
303	0.057	0.07
302.5	0.057	0.07
302	0.058	0.071
301.5	0.059	0.072
301	0.06	0.073
300.5	0.06	0.073
300	0.061	0.074

## Sheet: Supplementary Fig. 7
	wavelength (nm)	0	0.1	0.2
	900	0.042982	0.066	0.014
	899.5	0.034211	0.054	0.012
	899	0.031579	0.038	0.017
	898.5	0.027193	0.028	0.022
	898	0.021053	0.014	0.023
	897.5	0.021053	0.01	0.025
	897	0.022807	0.012	0.026
	896.5	0.024561	0.014	0.026
	896	0.028947	0.02	0.03
	895.5	0.040351	0.042	0.039
	895	0.042982	0.051	0.038
	894.5	0.030702	0.055	0.035
	894	0.026316	0.044	0.034
	893.5	0.031579	0.05	0.035
	893	0.034211	0.055	0.031
	892.5	0.031579	0.055	0.021
	892	0.032456	0.045	0.02
	891.5	0.037719	0.042	0.021
	891	0.038596	0.039	0.025
	890.5	0.041228	0.036	0.029
	890	0.037719	0.037	0.029
	889.5	0.029825	0.032	0.024
	889	0.030702	0.036	0.025
	888.5	0.033333	0.033	0.029
	888	0.028947	0.029	0.025
	887.5	0.026316	0.029	0.023
	887	0.021053	0.019	0.023
	886.5	0.022807	0.016	0.024
	886	0.029825	0.025	0.028
	885.5	0.033333	0.034	0.031
	885	0.029825	0.032	0.031
	884.5	0.029825	0.03	0.028
	884	0.030702	0.034	0.029
	883.5	0.028947	0.029	0.032
	883	0.026316	0.027	0.029
	882.5	0.02193	0.025	0.024
	882	0.021053	0.029	0.023
	881.5	0.023684	0.033	0.026
	881	0.026316	0.039	0.026
	880.5	0.027193	0.041	0.027
	880	0.028947	0.04	0.029
	879.5	0.029825	0.038	0.029
	879	0.032456	0.036	0.03
	878.5	0.032456	0.034	0.032
	878	0.029825	0.027	0.032
	877.5	0.02807	0.022	0.031
	877	0.030702	0.027	0.032
	876.5	0.032456	0.03	0.033
	876	0.032456	0.035	0.031
	875.5	0.030702	0.037	0.029
	875	0.02807	0.037	0.027
	874.5	0.024561	0.034	0.026
	874	0.024561	0.031	0.026
	873.5	0.024561	0.03	0.028
	873	0.025439	0.031	0.029
	872.5	0.027193	0.034	0.029
	872	0.031579	0.036	0.031
	871.5	0.032456	0.039	0.03
	871	0.031579	0.04	0.029
	870.5	0.028947	0.038	0.028
	870	0.02807	0.035	0.027
	869.5	0.028947	0.034	0.026
	869	0.028947	0.033	0.026
	868.5	0.028947	0.033	0.029
	868	0.029825	0.035	0.03
	867.5	0.029825	0.036	0.031
	867	0.030702	0.035	0.032
	866.5	0.031579	0.035	0.032
	866	0.029825	0.033	0.031
	865.5	0.028947	0.033	0.03
	865	0.028947	0.032	0.029
	864.5	0.02807	0.031	0.028
	864	0.02807	0.032	0.029
	863.5	0.027193	0.03	0.029
	863	0.027193	0.03	0.03
	862.5	0.02807	0.03	0.03
	862	0.028947	0.031	0.031
	861.5	0.029825	0.031	0.031
	861	0.029825	0.031	0.03
	860.5	0.029825	0.032	0.029
	860	0.030702	0.033	0.029
	859.5	0.031579	0.034	0.029
	859	0.031579	0.034	0.029
	858.5	0.031579	0.033	0.029
	858	0.030702	0.032	0.029
	857.5	0.029825	0.032	0.029
	857	0.028947	0.032	0.029
	856.5	0.028947	0.032	0.029
	856	0.028947	0.032	0.029
	855.5	0.029825	0.033	0.03
	855	0.030702	0.033	0.03
	854.5	0.031579	0.034	0.03
	854	0.031579	0.034	0.031
	853.5	0.031579	0.034	0.03
	853	0.030702	0.034	0.031
	852.5	0.030702	0.033	0.03
	852	0.030702	0.034	0.029
	851.5	0.030702	0.034	0.03
	851	0.030702	0.034	0.03
	850.5	0.030702	0.034	0.031
	850	0.030702	0.035	0.03
	849.5	0.030702	0.035	0.03
	849	0.030702	0.035	0.03
	848.5	0.030702	0.035	0.03
	848	0.030702	0.035	0.03
	847.5	0.031579	0.035	0.03
	847	0.030702	0.035	0.03
	846.5	0.030702	0.035	0.031
	846	0.030702	0.035	0.031
	845.5	0.030702	0.034	0.031
	845	0.030702	0.035	0.031
	844.5	0.031579	0.035	0.031
	844	0.030702	0.035	0.032
	843.5	0.031579	0.035	0.032
	843	0.032456	0.035	0.032
	842.5	0.031579	0.035	0.032
	842	0.032456	0.035	0.032
	841.5	0.031579	0.035	0.032
	841	0.031579	0.034	0.032
	840.5	0.031579	0.035	0.032
	840	0.031579	0.035	0.032
	839.5	0.031579	0.035	0.032
	839	0.031579	0.035	0.032
	838.5	0.031579	0.035	0.032
	838	0.032456	0.036	0.032
	837.5	0.032456	0.035	0.032
	837	0.031579	0.035	0.032
	836.5	0.031579	0.035	0.032
	836	0.031579	0.035	0.032
	835.5	0.031579	0.035	0.032
	835	0.031579	0.036	0.032
	834.5	0.031579	0.036	0.032
	834	0.032456	0.036	0.032
	833.5	0.032456	0.036	0.032
	833	0.032456	0.037	0.033
	832.5	0.032456	0.036	0.033
	832	0.032456	0.036	0.033
	831.5	0.032456	0.036	0.032
	831	0.032456	0.036	0.032
	830.5	0.032456	0.036	0.032
	830	0.032456	0.036	0.032
	829.5	0.032456	0.036	0.032
	829	0.032456	0.036	0.032
	828.5	0.032456	0.037	0.032
	828	0.032456	0.037	0.033
	827.5	0.032456	0.037	0.033
	827	0.032456	0.036	0.033
	826.5	0.032456	0.036	0.032
	826	0.033333	0.036	0.032
	825.5	0.033333	0.036	0.032
	825	0.033333	0.036	0.033
	824.5	0.033333	0.037	0.033
	824	0.033333	0.037	0.033
	823.5	0.034211	0.038	0.033
	823	0.034211	0.038	0.034
	822.5	0.034211	0.038	0.034
	822	0.034211	0.038	0.034
	821.5	0.034211	0.037	0.034
	821	0.034211	0.038	0.034
	820.5	0.034211	0.037	0.033
	820	0.034211	0.037	0.034
	819.5	0.033333	0.037	0.034
	819	0.033333	0.037	0.034
	818.5	0.033333	0.037	0.034
	818	0.034211	0.037	0.034
	817.5	0.033333	0.037	0.034
	817	0.033333	0.037	0.034
	816.5	0.034211	0.038	0.034
	816	0.034211	0.038	0.035
	815.5	0.034211	0.039	0.035
	815	0.034211	0.039	0.035
	814.5	0.034211	0.039	0.035
	814	0.034211	0.039	0.035
	813.5	0.034211	0.038	0.035
	813	0.035088	0.038	0.035
	812.5	0.034211	0.038	0.035
	812	0.034211	0.038	0.035
	811.5	0.034211	0.038	0.035
	811	0.035088	0.039	0.035
	810.5	0.035088	0.039	0.035
	810	0.034211	0.039	0.035
	809.5	0.034211	0.039	0.035
	809	0.035088	0.039	0.035
	808.5	0.035088	0.039	0.035
	808	0.035088	0.039	0.035
	807.5	0.035088	0.039	0.035
	807	0.035088	0.039	0.035
	806.5	0.035088	0.039	0.035
	806	0.035088	0.04	0.035
	805.5	0.035088	0.039	0.035
	805	0.035088	0.039	0.035
	804.5	0.035088	0.039	0.035
	804	0.035088	0.039	0.035
	803.5	0.035965	0.039	0.036
	803	0.035965	0.04	0.036
	802.5	0.035965	0.04	0.036
	802	0.035965	0.04	0.037
	801.5	0.035965	0.04	0.037
	801	0.035965	0.04	0.036
	800.5	0.035965	0.04	0.036
	800	0.035965	0.04	0.036
	799.5	0.035965	0.04	0.036
	799	0.035965	0.04	0.036
	798.5	0.036842	0.041	0.037
	798	0.036842	0.041	0.037
	797.5	0.036842	0.041	0.037
	797	0.036842	0.041	0.037
	796.5	0.036842	0.041	0.037
	796	0.035965	0.041	0.037
	795.5	0.035965	0.041	0.037
	795	0.036842	0.041	0.037
	794.5	0.036842	0.041	0.037
	794	0.036842	0.041	0.037
	793.5	0.036842	0.041	0.037
	793	0.036842	0.041	0.038
	792.5	0.036842	0.041	0.038
	792	0.036842	0.041	0.038
	791.5	0.036842	0.041	0.038
	791	0.036842	0.041	0.038
	790.5	0.037719	0.041	0.038
	790	0.037719	0.042	0.038
	789.5	0.037719	0.042	0.038
	789	0.037719	0.042	0.038
	788.5	0.037719	0.042	0.038
	788	0.037719	0.042	0.038
	787.5	0.037719	0.042	0.038
	787	0.037719	0.042	0.038
	786.5	0.037719	0.042	0.038
	786	0.037719	0.042	0.038
	785.5	0.037719	0.042	0.038
	785	0.037719	0.043	0.039
	784.5	0.037719	0.043	0.039
	784	0.038596	0.043	0.039
	783.5	0.038596	0.043	0.039
	783	0.038596	0.043	0.039
	782.5	0.038596	0.043	0.039
	782	0.038596	0.043	0.039
	781.5	0.038596	0.043	0.039
	781	0.038596	0.043	0.039
	780.5	0.038596	0.043	0.04
	780	0.038596	0.043	0.039
	779.5	0.038596	0.043	0.039
	779	0.038596	0.044	0.04
	778.5	0.039474	0.044	0.04
	778	0.039474	0.043	0.04
	777.5	0.039474	0.043	0.04
	777	0.039474	0.043	0.04
	776.5	0.039474	0.044	0.04
	776	0.039474	0.044	0.041
	775.5	0.039474	0.045	0.041
	775	0.039474	0.045	0.041
	774.5	0.039474	0.045	0.041
	774	0.039474	0.045	0.041
	773.5	0.039474	0.045	0.041
	773	0.039474	0.044	0.041
	772.5	0.039474	0.044	0.041
	772	0.040351	0.045	0.041
	771.5	0.040351	0.045	0.041
	771	0.040351	0.045	0.041
	770.5	0.040351	0.045	0.041
	770	0.040351	0.045	0.041
	769.5	0.040351	0.046	0.041
	769	0.040351	0.046	0.041
	768.5	0.040351	0.045	0.041
	768	0.040351	0.045	0.041
	767.5	0.040351	0.046	0.041
	767	0.041228	0.046	0.042
	766.5	0.040351	0.046	0.042
	766	0.040351	0.046	0.042
	765.5	0.040351	0.046	0.042
	765	0.041228	0.045	0.041
	764.5	0.041228	0.046	0.042
	764	0.041228	0.046	0.042
	763.5	0.041228	0.046	0.042
	763	0.042105	0.047	0.043
	762.5	0.042105	0.047	0.043
	762	0.042105	0.047	0.043
	761.5	0.042105	0.047	0.043
	761	0.042105	0.047	0.043
	760.5	0.042105	0.047	0.043
	760	0.042105	0.047	0.043
	759.5	0.042105	0.047	0.044
	759	0.042105	0.047	0.044
	758.5	0.042105	0.047	0.044
	758	0.042105	0.047	0.044
	757.5	0.042105	0.048	0.044
	757	0.042982	0.048	0.044
	756.5	0.042982	0.048	0.044
	756	0.042982	0.048	0.044
	755.5	0.042982	0.048	0.044
	755	0.042982	0.048	0.044
	754.5	0.04386	0.048	0.044
	754	0.04386	0.048	0.044
	753.5	0.042982	0.048	0.044
	753	0.042982	0.048	0.044
	752.5	0.04386	0.048	0.044
	752	0.04386	0.048	0.045
	751.5	0.04386	0.049	0.045
	751	0.04386	0.049	0.045
	750.5	0.04386	0.049	0.045
	750	0.04386	0.049	0.045
	749.5	0.04386	0.049	0.045
	749	0.04386	0.049	0.045
	748.5	0.044737	0.05	0.045
	748	0.044737	0.05	0.045
	747.5	0.044737	0.05	0.046
	747	0.044737	0.051	0.046
	746.5	0.044737	0.05	0.046
	746	0.044737	0.051	0.046
	745.5	0.044737	0.051	0.047
	745	0.045614	0.051	0.047
	744.5	0.045614	0.051	0.047
	744	0.045614	0.051	0.047
	743.5	0.045614	0.051	0.047
	743	0.045614	0.051	0.047
	742.5	0.045614	0.051	0.047
	742	0.045614	0.052	0.047
	741.5	0.045614	0.052	0.047
	741	0.045614	0.052	0.047
	740.5	0.046491	0.052	0.047
	740	0.046491	0.052	0.048
	739.5	0.046491	0.052	0.048
	739	0.047368	0.053	0.048
	738.5	0.047368	0.053	0.048
	738	0.047368	0.053	0.048
	737.5	0.047368	0.053	0.048
	737	0.047368	0.053	0.048
	736.5	0.047368	0.053	0.049
	736	0.047368	0.053	0.049
	735.5	0.047368	0.054	0.049
	735	0.048246	0.054	0.049
	734.5	0.048246	0.054	0.05
	734	0.048246	0.054	0.05
	733.5	0.048246	0.054	0.05
	733	0.048246	0.055	0.05
	732.5	0.048246	0.055	0.05
	732	0.048246	0.055	0.05
	731.5	0.048246	0.055	0.05
	731	0.048246	0.055	0.05
	730.5	0.049123	0.055	0.05
	730	0.049123	0.055	0.05
	729.5	0.049123	0.056	0.05
	729	0.05	0.056	0.051
	728.5	0.05	0.056	0.051
	728	0.05	0.056	0.051
	727.5	0.05	0.057	0.052
	727	0.05	0.057	0.052
	726.5	0.05	0.057	0.052
	726	0.05	0.057	0.052
	725.5	0.05	0.057	0.052
	725	0.050877	0.057	0.052
	724.5	0.050877	0.058	0.053
	724	0.050877	0.058	0.053
	723.5	0.050877	0.058	0.053
	723	0.051754	0.059	0.053
	722.5	0.051754	0.059	0.054
	722	0.051754	0.059	0.054
	721.5	0.051754	0.059	0.054
	721	0.052632	0.059	0.054
	720.5	0.052632	0.059	0.054
	720	0.052632	0.06	0.054
	719.5	0.052632	0.06	0.054
	719	0.053509	0.06	0.055
	718.5	0.053509	0.061	0.055
	718	0.053509	0.061	0.055
	717.5	0.054386	0.061	0.055
	717	0.054386	0.062	0.056
	716.5	0.054386	0.062	0.056
	716	0.054386	0.062	0.056
	715.5	0.054386	0.062	0.056
	715	0.055263	0.063	0.057
	714.5	0.055263	0.063	0.057
	714	0.055263	0.063	0.057
	713.5	0.055263	0.064	0.058
	713	0.055263	0.064	0.058
	712.5	0.05614	0.064	0.058
	712	0.05614	0.064	0.058
	711.5	0.05614	0.065	0.058
	711	0.05614	0.065	0.058
	710.5	0.057018	0.065	0.059
	710	0.057018	0.066	0.059
	709.5	0.057018	0.066	0.059
	709	0.057895	0.066	0.059
	708.5	0.057895	0.066	0.059
	708	0.058772	0.067	0.059
	707.5	0.058772	0.067	0.06
	707	0.058772	0.067	0.06
	706.5	0.058772	0.068	0.061
	706	0.059649	0.068	0.061
	705.5	0.059649	0.069	0.062
	705	0.059649	0.069	0.062
	704.5	0.059649	0.07	0.062
	704	0.060526	0.07	0.062
	703.5	0.060526	0.071	0.063
	703	0.061404	0.071	0.063
	702.5	0.061404	0.071	0.063
	702	0.061404	0.073	0.064
	701.5	0.062281	0.073	0.064
	701	0.062281	0.074	0.065
	700.5	0.063158	0.074	0.065
	700	0.063158	0.075	0.065
	699.5	0.064035	0.075	0.065
	699	0.064035	0.076	0.066
	698.5	0.064912	0.076	0.066
	698	0.064912	0.077	0.067
	697.5	0.065789	0.077	0.067
	697	0.065789	0.078	0.068
	696.5	0.066667	0.079	0.068
	696	0.066667	0.079	0.069
	695.5	0.067544	0.08	0.07
	695	0.067544	0.081	0.07
	694.5	0.068421	0.081	0.071
	694	0.069298	0.082	0.071
	693.5	0.069298	0.083	0.071
	693	0.070175	0.083	0.072
	692.5	0.070175	0.084	0.073
	692	0.071053	0.085	0.073
	691.5	0.071053	0.086	0.074
	691	0.07193	0.086	0.074
	690.5	0.072807	0.087	0.074
	690	0.073684	0.088	0.075
	689.5	0.073684	0.089	0.076
	689	0.074561	0.09	0.077
	688.5	0.075439	0.091	0.077
	688	0.076316	0.092	0.078
	687.5	0.076316	0.093	0.079
	687	0.077193	0.094	0.08
	686.5	0.07807	0.094	0.08
	686	0.078947	0.095	0.081
	685.5	0.080702	0.097	0.082
	685	0.081579	0.098	0.083
	684.5	0.082456	0.099	0.083
	684	0.083333	0.1	0.085
	683.5	0.083333	0.101	0.086
	683	0.084211	0.102	0.086
	682.5	0.085088	0.103	0.087
	682	0.085965	0.104	0.088
	681.5	0.086842	0.106	0.089
	681	0.087719	0.107	0.089
	680.5	0.088596	0.108	0.091
	680	0.089474	0.11	0.092
	679.5	0.091228	0.111	0.092
	679	0.092105	0.112	0.094
	678.5	0.092982	0.114	0.095
	678	0.094737	0.115	0.095
	677.5	0.095614	0.117	0.097
	677	0.096491	0.118	0.098
	676.5	0.098246	0.121	0.099
	676	0.099123	0.123	0.101
	675.5	0.100877	0.125	0.102
	675	0.102632	0.126	0.104
	674.5	0.103509	0.128	0.105
	674	0.105263	0.13	0.106
	673.5	0.107018	0.132	0.107
	673	0.107895	0.134	0.109
	672.5	0.109649	0.136	0.11
	672	0.110526	0.138	0.111
	671.5	0.112281	0.14	0.113
	671	0.114035	0.142	0.114
	670.5	0.115789	0.144	0.116
	670	0.117544	0.146	0.118
	669.5	0.119298	0.148	0.119
	669	0.121053	0.151	0.122
	668.5	0.122807	0.153	0.123
	668	0.125439	0.156	0.125
	667.5	0.127193	0.158	0.127
	667	0.128947	0.161	0.128
	666.5	0.131579	0.163	0.131
	666	0.133333	0.166	0.133
	665.5	0.135965	0.17	0.135
	665	0.138596	0.173	0.137
	664.5	0.140351	0.176	0.139
	664	0.142982	0.179	0.141
	663.5	0.144737	0.182	0.143
	663	0.147368	0.185	0.146
	662.5	0.15	0.188	0.148
	662	0.152632	0.19	0.15
	661.5	0.154386	0.193	0.152
	661	0.157018	0.196	0.155
	660.5	0.159649	0.2	0.157
	660	0.162281	0.203	0.159
	659.5	0.164912	0.206	0.162
	659	0.168421	0.209	0.164
	658.5	0.171053	0.213	0.167
	658	0.174561	0.218	0.17
	657.5	0.177193	0.222	0.172
	657	0.180702	0.226	0.175
	656.5	0.184211	0.23	0.178
	656	0.187719	0.234	0.181
	655.5	0.191228	0.238	0.184
	655	0.194737	0.241	0.187
	654.5	0.198246	0.246	0.19
	654	0.200877	0.25	0.193
	653.5	0.204386	0.254	0.195
	653	0.207895	0.258	0.198
	652.5	0.211404	0.261	0.201
	652	0.214035	0.266	0.204
	651.5	0.217544	0.27	0.207
	651	0.22193	0.275	0.21
	650.5	0.225439	0.279	0.213
	650	0.229825	0.284	0.217
	649.5	0.233333	0.288	0.22
	649	0.237719	0.293	0.223
	648.5	0.241228	0.297	0.227
	648	0.245614	0.302	0.23
	647.5	0.249123	0.306	0.233
	647	0.253509	0.312	0.237
	646.5	0.257895	0.317	0.24
	646	0.262281	0.322	0.244
	645.5	0.266667	0.327	0.248
	645	0.271053	0.332	0.251
	644.5	0.275439	0.336	0.255
	644	0.278947	0.34	0.258
	643.5	0.283333	0.344	0.261
	643	0.286842	0.349	0.264
	642.5	0.290351	0.353	0.267
	642	0.294737	0.357	0.27
	641.5	0.298246	0.363	0.273
	641	0.302632	0.367	0.276
	640.5	0.30614	0.371	0.279
	640	0.310526	0.375	0.282
	639.5	0.314035	0.38	0.286
	639	0.318421	0.384	0.289
	638.5	0.322807	0.388	0.292
	638	0.327193	0.392	0.295
	637.5	0.330702	0.396	0.298
	637	0.335088	0.4	0.301
	636.5	0.339474	0.404	0.304
	636	0.342982	0.409	0.307
	635.5	0.346491	0.413	0.31
	635	0.350877	0.417	0.313
	634.5	0.354386	0.42	0.316
	634	0.357018	0.423	0.318
	633.5	0.360526	0.427	0.32
	633	0.364035	0.43	0.322
	632.5	0.366667	0.432	0.325
	632	0.370175	0.435	0.327
	631.5	0.372807	0.437	0.328
	631	0.376316	0.44	0.331
	630.5	0.378947	0.442	0.332
	630	0.381579	0.444	0.334
	629.5	0.384211	0.447	0.336
	629	0.386842	0.449	0.337
	628.5	0.389474	0.451	0.339
	628	0.392105	0.454	0.34
	627.5	0.394737	0.456	0.342
	627	0.397368	0.458	0.343
	626.5	0.399123	0.459	0.345
	626	0.401754	0.46	0.346
	625.5	0.403509	0.462	0.347
	625	0.40614	0.463	0.348
	624.5	0.407895	0.464	0.349
	624	0.408772	0.465	0.35
	623.5	0.410526	0.465	0.351
	623	0.412281	0.466	0.352
	622.5	0.414035	0.467	0.352
	622	0.414912	0.467	0.352
	621.5	0.415789	0.467	0.352
	621	0.416667	0.468	0.352
	620.5	0.418421	0.468	0.353
	620	0.419298	0.468	0.353
	619.5	0.420175	0.468	0.354
	619	0.421053	0.468	0.354
	618.5	0.42193	0.467	0.354
	618	0.42193	0.467	0.354
	617.5	0.422807	0.467	0.354
	617	0.423684	0.466	0.353
	616.5	0.423684	0.466	0.353
	616	0.424561	0.465	0.353
	615.5	0.424561	0.464	0.352
	615	0.424561	0.464	0.352
	614.5	0.424561	0.463	0.352
	614	0.425439	0.462	0.351
	613.5	0.425439	0.461	0.351
	613	0.425439	0.46	0.35
	612.5	0.425439	0.459	0.35
	612	0.424561	0.458	0.349
	611.5	0.424561	0.457	0.349
	611	0.424561	0.456	0.348
	610.5	0.423684	0.455	0.347
	610	0.423684	0.454	0.347
	609.5	0.423684	0.452	0.346
	609	0.423684	0.451	0.346
	608.5	0.422807	0.45	0.345
	608	0.422807	0.449	0.345
	607.5	0.42193	0.448	0.344
	607	0.42193	0.447	0.343
	606.5	0.421053	0.446	0.343
	606	0.421053	0.445	0.342
	605.5	0.420175	0.443	0.341
	605	0.420175	0.442	0.34
	604.5	0.419298	0.441	0.34
	604	0.419298	0.441	0.34
	603.5	0.418421	0.44	0.339
	603	0.417544	0.439	0.338
	602.5	0.417544	0.438	0.338
	602	0.417544	0.437	0.337
	601.5	0.416667	0.437	0.337
	601	0.415789	0.436	0.337
	600.5	0.415789	0.435	0.336
	600	0.414912	0.434	0.336
	599.5	0.414912	0.434	0.335
	599	0.414035	0.433	0.335
	598.5	0.414035	0.432	0.334
	598	0.414035	0.432	0.334
	597.5	0.413158	0.431	0.334
	597	0.413158	0.431	0.334
	596.5	0.413158	0.43	0.334
	596	0.412281	0.43	0.334
	595.5	0.412281	0.43	0.334
	595	0.412281	0.429	0.333
	594.5	0.412281	0.429	0.333
	594	0.412281	0.429	0.333
	593.5	0.412281	0.429	0.332
	593	0.411404	0.429	0.332
	592.5	0.411404	0.428	0.332
	592	0.411404	0.428	0.332
	591.5	0.411404	0.428	0.332
	591	0.411404	0.428	0.333
	590.5	0.411404	0.428	0.333
	590	0.411404	0.428	0.333
	589.5	0.411404	0.428	0.333
	589	0.411404	0.428	0.333
	588.5	0.411404	0.428	0.333
	588	0.411404	0.428	0.333
	587.5	0.411404	0.428	0.333
	587	0.411404	0.429	0.333
	586.5	0.411404	0.429	0.334
	586	0.411404	0.429	0.334
	585.5	0.411404	0.429	0.334
	585	0.412281	0.429	0.334
	584.5	0.412281	0.429	0.334
	584	0.412281	0.429	0.334
	583.5	0.412281	0.429	0.334
	583	0.412281	0.429	0.334
	582.5	0.412281	0.429	0.334
	582	0.412281	0.429	0.334
	581.5	0.412281	0.429	0.334
	581	0.413158	0.429	0.334
	580.5	0.413158	0.429	0.335
	580	0.413158	0.429	0.335
	579.5	0.413158	0.429	0.335
	579	0.413158	0.429	0.335
	578.5	0.413158	0.429	0.334
	578	0.413158	0.428	0.334
	577.5	0.413158	0.428	0.334
	577	0.412281	0.428	0.334
	576.5	0.412281	0.427	0.334
	576	0.412281	0.427	0.334
	575.5	0.412281	0.427	0.334
	575	0.412281	0.426	0.334
	574.5	0.411404	0.426	0.334
	574	0.411404	0.425	0.333
	573.5	0.411404	0.425	0.333
	573	0.411404	0.424	0.332
	572.5	0.410526	0.424	0.332
	572	0.409649	0.423	0.331
	571.5	0.409649	0.422	0.331
	571	0.408772	0.421	0.331
	570.5	0.408772	0.42	0.33
	570	0.407895	0.419	0.33
	569.5	0.407018	0.418	0.329
	569	0.40614	0.417	0.328
	568.5	0.40614	0.416	0.328
	568	0.405263	0.415	0.327
	567.5	0.404386	0.414	0.327
	567	0.403509	0.413	0.326
	566.5	0.403509	0.412	0.325
	566	0.402632	0.411	0.325
	565.5	0.401754	0.409	0.323
	565	0.4	0.408	0.322
	564.5	0.399123	0.407	0.322
	564	0.398246	0.404	0.321
	563.5	0.397368	0.403	0.319
	563	0.396491	0.402	0.319
	562.5	0.395614	0.4	0.318
	562	0.39386	0.399	0.317
	561.5	0.392982	0.397	0.316
	561	0.392105	0.396	0.315
	560.5	0.390351	0.394	0.314
	560	0.389474	0.392	0.313
	559.5	0.388596	0.391	0.312
	559	0.386842	0.389	0.311
	558.5	0.385965	0.387	0.31
	558	0.384211	0.386	0.308
	557.5	0.382456	0.384	0.307
	557	0.380702	0.382	0.306
	556.5	0.379825	0.38	0.304
	556	0.37807	0.378	0.303
	555.5	0.376316	0.376	0.302
	555	0.374561	0.375	0.301
	554.5	0.373684	0.373	0.3
	554	0.37193	0.371	0.298
	553.5	0.371053	0.37	0.297
	553	0.369298	0.368	0.297
	552.5	0.368421	0.366	0.295
	552	0.366667	0.365	0.294
	551.5	0.364912	0.363	0.293
	551	0.363158	0.361	0.292
	550.5	0.362281	0.36	0.291
	550	0.360526	0.357	0.289
	549.5	0.358772	0.355	0.288
	549	0.357018	0.353	0.287
	548.5	0.35614	0.352	0.285
	548	0.354386	0.35	0.285
	547.5	0.352632	0.348	0.283
	547	0.350877	0.346	0.282
	546.5	0.349123	0.344	0.281
	546	0.347368	0.343	0.28
	545.5	0.346491	0.341	0.279
	545	0.344737	0.339	0.278
	544.5	0.342982	0.337	0.276
	544	0.342105	0.336	0.275
	543.5	0.340351	0.334	0.274
	543	0.338596	0.333	0.273
	542.5	0.336842	0.331	0.272
	542	0.335088	0.329	0.27
	541.5	0.333333	0.328	0.27
	541	0.332456	0.326	0.269
	540.5	0.330702	0.324	0.267
	540	0.328947	0.323	0.267
	539.5	0.32807	0.321	0.265
	539	0.326316	0.32	0.264
	538.5	0.324561	0.318	0.263
	538	0.323684	0.317	0.262
	537.5	0.32193	0.315	0.261
	537	0.320175	0.313	0.26
	536.5	0.318421	0.312	0.259
	536	0.316667	0.309	0.258
	535.5	0.315789	0.308	0.257
	535	0.314035	0.306	0.256
	534.5	0.312281	0.305	0.255
	534	0.311404	0.304	0.254
	533.5	0.309649	0.302	0.253
	533	0.308772	0.301	0.252
	532.5	0.307018	0.3	0.251
	532	0.30614	0.298	0.25
	531.5	0.304386	0.297	0.249
	531	0.303509	0.295	0.249
	530.5	0.301754	0.294	0.247
	530	0.3	0.293	0.246
	529.5	0.298246	0.291	0.246
	529	0.297368	0.29	0.244
	528.5	0.295614	0.289	0.243
	528	0.294737	0.287	0.243
	527.5	0.292982	0.285	0.242
	527	0.292105	0.284	0.24
	526.5	0.290351	0.283	0.24
	526	0.288596	0.281	0.239
	525.5	0.287719	0.279	0.237
	525	0.285965	0.278	0.237
	524.5	0.284211	0.277	0.236
	524	0.283333	0.276	0.235
	523.5	0.282456	0.274	0.234
	523	0.280702	0.273	0.234
	522.5	0.279825	0.272	0.232
	522	0.27807	0.27	0.231
	521.5	0.277193	0.269	0.231
	521	0.275439	0.268	0.23
	520.5	0.274561	0.267	0.229
	520	0.272807	0.266	0.228
	519.5	0.27193	0.264	0.227
	519	0.270175	0.262	0.226
	518.5	0.269298	0.261	0.225
	518	0.267544	0.259	0.225
	517.5	0.266667	0.258	0.224
	517	0.264912	0.256	0.222
	516.5	0.263158	0.255	0.222
	516	0.262281	0.253	0.221
	515.5	0.260526	0.252	0.219
	515	0.259649	0.25	0.219
	514.5	0.257895	0.249	0.218
	514	0.257018	0.248	0.217
	513.5	0.25614	0.247	0.216
	513	0.255263	0.246	0.216
	512.5	0.253509	0.245	0.215
	512	0.252632	0.243	0.214
	511.5	0.250877	0.242	0.213
	511	0.25	0.241	0.212
	510.5	0.248246	0.239	0.211
	510	0.246491	0.238	0.21
	509.5	0.245614	0.237	0.21
	509	0.244737	0.236	0.209
	508.5	0.242982	0.235	0.208
	508	0.242105	0.233	0.207
	507.5	0.241228	0.232	0.206
	507	0.239474	0.231	0.205
	506.5	0.238596	0.229	0.204
	506	0.236842	0.228	0.204
	505.5	0.235965	0.227	0.203
	505	0.234211	0.226	0.202
	504.5	0.233333	0.225	0.201
	504	0.232456	0.224	0.201
	503.5	0.231579	0.222	0.2
	503	0.229825	0.221	0.199
	502.5	0.228947	0.22	0.198
	502	0.22807	0.219	0.198
	501.5	0.227193	0.218	0.198
	501	0.225439	0.217	0.197
	500.5	0.224561	0.216	0.196
	500	0.223684	0.214	0.195
	499.5	0.222807	0.213	0.195
	499	0.22193	0.212	0.195
	498.5	0.221053	0.212	0.194
	498	0.220175	0.211	0.193
	497.5	0.219298	0.21	0.192
	497	0.217544	0.208	0.192
	496.5	0.216667	0.208	0.191
	496	0.215789	0.207	0.19
	495.5	0.214035	0.206	0.189
	495	0.213158	0.205	0.189
	494.5	0.213158	0.204	0.189
	494	0.212281	0.203	0.188
	493.5	0.211404	0.203	0.188
	493	0.210526	0.202	0.187
	492.5	0.208772	0.201	0.186
	492	0.207895	0.2	0.186
	491.5	0.207018	0.199	0.186
	491	0.207018	0.199	0.186
	490.5	0.205263	0.198	0.185
	490	0.204386	0.197	0.184
	489.5	0.204386	0.196	0.184
	489	0.203509	0.196	0.183
	488.5	0.202632	0.195	0.183
	488	0.201754	0.194	0.183
	487.5	0.200877	0.193	0.182
	487	0.2	0.193	0.182
	486.5	0.2	0.192	0.181
	486	0.199123	0.191	0.181
	485.5	0.198246	0.191	0.18
	485	0.197368	0.19	0.18
	484.5	0.196491	0.189	0.18
	484	0.195614	0.189	0.18
	483.5	0.195614	0.189	0.179
	483	0.194737	0.188	0.179
	482.5	0.19386	0.187	0.179
	482	0.19386	0.187	0.178
	481.5	0.192982	0.186	0.178
	481	0.192105	0.186	0.177
	480.5	0.191228	0.185	0.177
	480	0.191228	0.185	0.177
	479.5	0.190351	0.184	0.177
	479	0.189474	0.184	0.177
	478.5	0.189474	0.184	0.177
	478	0.189474	0.183	0.177
	477.5	0.188596	0.183	0.176
	477	0.187719	0.182	0.176
	476.5	0.187719	0.182	0.176
	476	0.186842	0.181	0.175
	475.5	0.185965	0.181	0.175
	475	0.185965	0.18	0.175
	474.5	0.185088	0.18	0.174
	474	0.185088	0.179	0.174
	473.5	0.184211	0.179	0.174
	473	0.184211	0.178	0.174
	472.5	0.183333	0.178	0.174
	472	0.183333	0.178	0.174
	471.5	0.182456	0.177	0.174
	471	0.182456	0.177	0.174
	470.5	0.181579	0.177	0.174
	470	0.181579	0.177	0.174
	469.5	0.180702	0.176	0.173
	469	0.180702	0.176	0.173
	468.5	0.179825	0.176	0.173
	468	0.179825	0.175	0.173
	467.5	0.178947	0.175	0.173
	467	0.178947	0.174	0.173
	466.5	0.178947	0.174	0.172
	466	0.17807	0.174	0.172
	465.5	0.17807	0.174	0.172
	465	0.17807	0.173	0.172
	464.5	0.177193	0.173	0.172
	464	0.177193	0.173	0.172
	463.5	0.176316	0.173	0.172
	463	0.176316	0.172	0.172
	462.5	0.176316	0.172	0.172
	462	0.175439	0.172	0.172
	461.5	0.175439	0.172	0.171
	461	0.175439	0.171	0.171
	460.5	0.174561	0.171	0.171
	460	0.174561	0.171	0.171
	459.5	0.174561	0.171	0.171
	459	0.173684	0.17	0.171
	458.5	0.173684	0.17	0.171
	458	0.173684	0.17	0.171
	457.5	0.172807	0.17	0.171
	457	0.172807	0.169	0.171
	456.5	0.17193	0.169	0.171
	456	0.17193	0.169	0.171
	455.5	0.17193	0.169	0.171
	455	0.17193	0.169	0.171
	454.5	0.17193	0.169	0.171
	454	0.171053	0.169	0.171
	453.5	0.171053	0.168	0.171
	453	0.171053	0.168	0.171
	452.5	0.170175	0.168	0.171
	452	0.170175	0.168	0.171
	451.5	0.170175	0.168	0.171
	451	0.170175	0.168	0.171
	450.5	0.169298	0.166	0.171
	450	0.169298	0.166	0.171
	449.5	0.169298	0.166	0.171
	449	0.168421	0.166	0.171
	448.5	0.168421	0.165	0.171
	448	0.168421	0.165	0.171
	447.5	0.168421	0.165	0.171
	447	0.168421	0.165	0.171
	446.5	0.168421	0.165	0.171
	446	0.167544	0.165	0.171
	445.5	0.167544	0.165	0.171
	445	0.167544	0.164	0.171
	444.5	0.166667	0.164	0.171
	444	0.166667	0.164	0.172
	443.5	0.166667	0.164	0.172
	443	0.166667	0.164	0.172
	442.5	0.166667	0.164	0.172
	442	0.166667	0.164	0.172
	441.5	0.165789	0.164	0.172
	441	0.165789	0.164	0.172
	440.5	0.165789	0.164	0.173
	440	0.165789	0.164	0.173
	439.5	0.164912	0.164	0.173
	439	0.164912	0.164	0.173
	438.5	0.164912	0.164	0.173
	438	0.164912	0.164	0.174
	437.5	0.164912	0.164	0.174
	437	0.164912	0.164	0.174
	436.5	0.164912	0.164	0.174
	436	0.164912	0.164	0.174
	435.5	0.164912	0.164	0.174
	435	0.164912	0.164	0.174
	434.5	0.164035	0.164	0.174
	434	0.164035	0.164	0.174
	433.5	0.164035	0.164	0.175
	433	0.164035	0.164	0.175
	432.5	0.164035	0.164	0.175
	432	0.164035	0.164	0.175
	431.5	0.164035	0.164	0.176
	431	0.164035	0.165	0.176
	430.5	0.164035	0.165	0.176
	430	0.164035	0.165	0.177
	429.5	0.164035	0.165	0.177
	429	0.164035	0.165	0.177
	428.5	0.164035	0.166	0.177
	428	0.164035	0.166	0.177
	427.5	0.164035	0.166	0.178
	427	0.164035	0.166	0.178
	426.5	0.164035	0.166	0.178
	426	0.164035	0.166	0.179
	425.5	0.164035	0.166	0.179
	425	0.164035	0.166	0.179
	424.5	0.164035	0.166	0.18
	424	0.164912	0.168	0.18
	423.5	0.164912	0.168	0.18
	423	0.164912	0.168	0.18
	422.5	0.164912	0.168	0.18
	422	0.164035	0.168	0.18
	421.5	0.164035	0.168	0.18
	421	0.164035	0.168	0.18
	420.5	0.164035	0.168	0.181
	420	0.164035	0.168	0.181
	419.5	0.164035	0.168	0.181
	419	0.164035	0.168	0.182
	418.5	0.164035	0.168	0.182
	418	0.163158	0.168	0.182
	417.5	0.163158	0.168	0.182
	417	0.163158	0.168	0.183
	416.5	0.163158	0.169	0.183
	416	0.163158	0.169	0.183
	415.5	0.162281	0.169	0.183
	415	0.162281	0.169	0.183
	414.5	0.162281	0.169	0.183
	414	0.162281	0.169	0.183
	413.5	0.162281	0.169	0.183
	413	0.162281	0.169	0.183
	412.5	0.162281	0.169	0.183
	412	0.162281	0.169	0.184
	411.5	0.162281	0.169	0.184
	411	0.161404	0.169	0.184
	410.5	0.161404	0.169	0.184
	410	0.160526	0.169	0.184
	409.5	0.160526	0.169	0.184
	409	0.160526	0.17	0.184
	408.5	0.160526	0.17	0.185
	408	0.160526	0.17	0.185
	407.5	0.159649	0.17	0.185
	407	0.159649	0.17	0.185
	406.5	0.159649	0.17	0.185
	406	0.158772	0.17	0.186
	405.5	0.158772	0.171	0.186
	405	0.158772	0.171	0.186
	404.5	0.158772	0.171	0.186
	404	0.158772	0.171	0.186
	403.5	0.158772	0.171	0.186
	403	0.158772	0.172	0.186
	402.5	0.157895	0.172	0.186
	402	0.157895	0.173	0.187
	401.5	0.157895	0.173	0.187
	401	0.157895	0.174	0.188
	400.5	0.157895	0.174	0.188
	400	0.157895	0.175	0.189
	399.5	0.157895	0.175	0.189
	399	0.157895	0.176	0.189
	398.5	0.157895	0.176	0.189
	398	0.157895	0.177	0.189
	397.5	0.157895	0.178	0.19
	397	0.157895	0.178	0.19
	396.5	0.158772	0.179	0.191
	396	0.158772	0.181	0.192
	395.5	0.158772	0.182	0.192
	395	0.159649	0.183	0.192
	394.5	0.159649	0.184	0.194
	394	0.160526	0.185	0.195
	393.5	0.160526	0.186	0.195
	393	0.161404	0.187	0.196
	392.5	0.161404	0.189	0.197
	392	0.161404	0.19	0.198
	391.5	0.162281	0.192	0.198
	391	0.163158	0.193	0.2
	390.5	0.163158	0.195	0.201
	390	0.164035	0.196	0.202
	389.5	0.164912	0.198	0.203
	389	0.165789	0.199	0.204
	388.5	0.165789	0.201	0.205
	388	0.166667	0.203	0.206
	387.5	0.167544	0.204	0.207
	387	0.168421	0.207	0.209
	386.5	0.169298	0.208	0.21
	386	0.170175	0.21	0.211
	385.5	0.171053	0.212	0.213
	385	0.17193	0.214	0.213
	384.5	0.172807	0.217	0.215
	384	0.173684	0.218	0.216
	383.5	0.175439	0.22	0.217
	383	0.176316	0.222	0.219
	382.5	0.177193	0.223	0.219
	382	0.17807	0.225	0.221
	381.5	0.178947	0.227	0.222
	381	0.179825	0.228	0.223
	380.5	0.180702	0.23	0.225
	380	0.182456	0.231	0.225
	379.5	0.183333	0.233	0.226
	379	0.184211	0.234	0.228
	378.5	0.185088	0.236	0.228
	378	0.186842	0.237	0.229
	377.5	0.187719	0.239	0.23
	377	0.189474	0.24	0.231
	376.5	0.190351	0.242	0.232
	376	0.191228	0.243	0.233
	375.5	0.192105	0.245	0.234
	375	0.19386	0.246	0.235
	374.5	0.194737	0.247	0.236
	374	0.195614	0.248	0.237
	373.5	0.196491	0.249	0.237
	373	0.198246	0.25	0.238
	372.5	0.199123	0.251	0.239
	372	0.199123	0.252	0.24
	371.5	0.2	0.253	0.24
	371	0.200877	0.254	0.24
	370.5	0.201754	0.255	0.241
	370	0.201754	0.256	0.242
	369.5	0.202632	0.256	0.242
	369	0.203509	0.257	0.243
	368.5	0.204386	0.258	0.243
	368	0.204386	0.258	0.243
	367.5	0.205263	0.259	0.243
	367	0.20614	0.259	0.243
	366.5	0.20614	0.26	0.244
	366	0.20614	0.261	0.244
	365.5	0.207018	0.261	0.245
	365	0.207018	0.262	0.245
	364.5	0.207895	0.262	0.245
	364	0.207895	0.262	0.245
	363.5	0.207895	0.262	0.245
	363	0.207895	0.264	0.245
	362.5	0.207895	0.264	0.245
	362	0.207895	0.264	0.244
	361.5	0.207895	0.264	0.244
	361	0.207018	0.264	0.244
	360.5	0.207018	0.264	0.243
	360	0.207018	0.264	0.243
	359.5	0.20614	0.264	0.243
	359	0.20614	0.262	0.242
	358.5	0.205263	0.261	0.242
	358	0.205263	0.261	0.241
	357.5	0.205263	0.26	0.24
	357	0.204386	0.259	0.24
	356.5	0.204386	0.259	0.239
	356	0.203509	0.258	0.238
	355.5	0.203509	0.258	0.237
	355	0.202632	0.256	0.237
	354.5	0.201754	0.255	0.236
	354	0.200877	0.254	0.235
	353.5	0.2	0.253	0.234
	353	0.199123	0.252	0.233
	352.5	0.198246	0.251	0.232
	352	0.197368	0.25	0.231
	351.5	0.196491	0.249	0.23
	351	0.196491	0.248	0.229
	350.5	0.195614	0.247	0.228
	350	0.194737	0.245	0.228
	349.5	0.192982	0.244	0.227
	349	0.192105	0.242	0.225
	348.5	0.191228	0.241	0.224
	348	0.190351	0.239	0.222
	347.5	0.189474	0.238	0.222
	347	0.188596	0.237	0.22
	346.5	0.187719	0.235	0.219
	346	0.186842	0.234	0.218
	345.5	0.185965	0.232	0.217
	345	0.185088	0.231	0.216
	344.5	0.184211	0.229	0.215
	344	0.183333	0.228	0.214
	343.5	0.182456	0.227	0.213
	343	0.181579	0.225	0.212
	342.5	0.180702	0.224	0.21
	342	0.179825	0.223	0.21
	341.5	0.178947	0.221	0.208
	341	0.17807	0.22	0.207
	340.5	0.177193	0.219	0.206
	340	0.176316	0.217	0.205
	339.5	0.175439	0.214	0.204
	339	0.174561	0.213	0.203
	338.5	0.173684	0.212	0.201
	338	0.172807	0.211	0.201
	337.5	0.17193	0.209	0.199
	337	0.171053	0.207	0.198
	336.5	0.170175	0.206	0.197
	336	0.169298	0.205	0.196
	335.5	0.168421	0.203	0.195
	335	0.167544	0.202	0.194
	334.5	0.166667	0.2	0.193
	334	0.165789	0.199	0.192
	333.5	0.165789	0.198	0.191
	333	0.164912	0.197	0.189
	332.5	0.164035	0.195	0.189
	332	0.163158	0.194	0.188
	331.5	0.162281	0.192	0.187
	331	0.161404	0.191	0.186
	330.5	0.161404	0.19	0.186
	330	0.160526	0.189	0.185
	329.5	0.160526	0.188	0.184
	329	0.159649	0.187	0.183
	328.5	0.159649	0.186	0.182
	328	0.158772	0.185	0.181
	327.5	0.158772	0.184	0.18
	327	0.157895	0.183	0.18
	326.5	0.157018	0.182	0.179
	326	0.15614	0.18	0.178
	325.5	0.15614	0.18	0.178
	325	0.155263	0.179	0.177
	324.5	0.155263	0.178	0.177
	324	0.155263	0.177	0.177
	323.5	0.154386	0.177	0.176
	323	0.154386	0.176	0.175
	322.5	0.154386	0.175	0.174
	322	0.153509	0.174	0.174
	321.5	0.153509	0.174	0.174
	321	0.153509	0.173	0.174
	320.5	0.153509	0.172	0.173
	320	0.153509	0.172	0.172
	319.5	0.153509	0.171	0.171
	319	0.153509	0.171	0.171
	318.5	0.152632	0.17	0.17
	318	0.152632	0.17	0.17
	317.5	0.152632	0.17	0.169
	317	0.152632	0.169	0.169
	316.5	0.152632	0.169	0.169
	316	0.152632	0.169	0.169
	315.5	0.152632	0.168	0.169
	315	0.152632	0.168	0.168
	314.5	0.152632	0.168	0.168
	314	0.153509	0.168	0.168
	313.5	0.153509	0.168	0.168
	313	0.153509	0.168	0.168
	312.5	0.153509	0.168	0.168
	312	0.153509	0.168	0.168
	311.5	0.153509	0.168	0.168
	311	0.153509	0.168	0.167
	310.5	0.153509	0.166	0.167
	310	0.154386	0.166	0.167
	309.5	0.154386	0.166	0.168
	309	0.155263	0.168	0.168
	308.5	0.155263	0.168	0.168
	308	0.15614	0.169	0.168
	307.5	0.15614	0.169	0.168
	307	0.157018	0.169	0.168
	306.5	0.157018	0.169	0.168
	306	0.157018	0.169	0.168
	305.5	0.157895	0.169	0.168
	305	0.157895	0.169	0.168
	304.5	0.158772	0.169	0.168
	304	0.158772	0.17	0.169
	303.5	0.159649	0.17	0.169
	303	0.159649	0.171	0.169
	302.5	0.160526	0.171	0.169
	302	0.161404	0.171	0.17
	301.5	0.162281	0.172	0.171
	301	0.163158	0.172	0.171
	300.5	0.164035	0.173	0.171
	300	0.164912	0.173	0.172
		--	--	--
		--	--	--
		--	--	--
		--	--	--
		--	--	--
		--	--	--
		--	--	--
		--	--	--
		--	--	--
		--	--	--
		--	--	--
		--	--	--
		--	--	--
		--	--	--
		--	0.102	0.225
		--	0.102	0.225
		--	0.102	0.225
		--	0.102	0.225
		--	0.102	0.225
		--	0.102	0.225
		--	0.102	0.225
		--	0.102	0.225
		--	0.102	0.225
		--	0.102	0.225
		--	0.102	0.225
		--	0.102	0.225
		--	0.102	0.225
		--	0.102	0.225
		--	0.102	0.225
		--	0.102	0.225
		--	0.102	0.225
		--	0.102	0.225
		--	0.102	0.225
		--	0.102	0.225
		--	0.102	0.225
		--	0.102	0.225
		--	0.102	0.225
		--	0.102	0.225
		--	0.102	0.225
		--	0.102	0.225
		--	0.102	0.225
		--	0.102	0.225
		--	0.102	0.225
		--	0.102	0.225
		--	0.102	0.225
		--	0.102	0.225
		--	0.102	0.225
		--	0.102	0.225
		--	0.102	0.225
		--	0.102	0.225
		--	0.102	0.225
		--	0.102	0.225
		--	0.102	0.225
		--	0.102	0.225
		--	0.102	0.225
		--	0.102	0.225
		--	0.102	0.225
		--	0.102	0.225
		--	0.102	0.225
		--	0.102	0.225
		--	0.102	0.225
		--	0.102	0.225
		--	0.102	0.225
		--	0.102	0.225
		--	0.102	0.225
		--	0.102	0.225
		--	0.102	0.225
		--	0.102	0.225
		--	0.102	0.225
		--	0.102	0.225
		--	0.102	0.225
		--	0.102	0.225
		--	0.102	0.225
		--	0.102	0.225
		--	0.102	0.225
		--	0.102	0.225
		--	0.102	0.225
		--	0.102	0.225
		--	0.102	0.225
		--	0.102	0.225
		--	0.102	0.225
		--	0.102	0.225
		--	0.102	0.225
		--	0.102	0.225
		--	0.102	0.225
		--	0.102	0.225
		--	0.102	0.225
		--	0.102	0.225
		--	0.102	0.225
		--	0.102	0.225
		--	0.102	0.225
		--	0.102	0.225
		--	0.102	0.225
		--	0.102	0.225
		--	0.102	0.225
		--	0.102	0.225
		--	0.102	0.225
		--	0.102	0.225
		--	0.102	0.225
		--	0.102	0.225
		--	0.102	0.225
		--	0.102	0.225
		--	0.102	0.225
		--	0.102	0.225
		--	0.102	0.225
		--	0.102	0.225
		--	0.102	0.225
		--	0.102	0.225
		--	0.102	0.225
		--	0.102	0.225
		--	0.102	0.225
		--	0.102	0.225
		--	0.102	0.225
		--	0.102	0.225
		--	0.102	0.225
		--	0.102	0.225
		--	0.102	0.225
		--	0.102	0.225
		--	0.102	0.225
		--	0.102	0.225
		--	0.102	0.225
		--	0.102	0.225
		--	0.102	0.225
		--	0.102	0.225
		--	0.102	0.225
		--	0.102	0.225
		--	0.102	0.225
		--	0.102	0.225
		--	0.102	0.225
		--	0.102	0.225
		--	0.102	0.225
		--	0.102	0.225
		--	0.102	0.225
		--	0.102	0.225
		--	0.102	0.225
		--	0.102	0.225
		--	0.102	0.225
		--	0.102	0.225
		--	0.102	0.225
		--	0.102	0.225
		--	0.102	0.225
		--	0.102	0.225
		--	0.102	0.225
		--	0.102	0.225
		--	0.102	0.225
		--	0.102	0.225
		--	0.102	0.225
		--	0.102	0.225
		--	0.102	0.225
		--	0.102	0.225
		--	0.102	0.225
		--	0.102	0.225
		--	0.102	0.225
		--	0.102	0.225
		--	0.102	0.225
		--	0.102	0.225
		--	0.102	0.225
		--	0.102	0.225
		--	0.102	0.225
		--	0.102	0.225
		--	0.102	0.225
		--	0.102	0.225
		--	0.102	0.225
		--	0.102	0.225
		--	0.102	0.225
		--	0.102	0.225
		--	0.102	0.225
		--	0.102	0.225
		--	0.102	0.225
		--	0.102	0.225
		--	0.102	0.225
		--	0.102	0.225
		--	0.102	0.225
		--	0.102	0.225
		--	0.102	0.225
		--	0.102	0.225
		--	0.102	0.225
		--	0.102	0.225
		--	0.102	0.225
		--	0.102	0.225
		--	0.102	0.225
		--	0.102	0.225
		--	0.102	0.225
		--	0.102	0.225
		--	0.102	0.225
		--	0.102	0.225
		--	0.102	0.225
		--	0.102	0.225
		--	0.102	0.225
		--	0.102	0.225
		--	0.102	0.225
		--	0.102	0.225
		--	0.102	0.225
		--	0.102	0.225
		--	0.102	0.225
		--	0.102	0.225
		--	0.102	0.225
		--	0.102	0.225
		--	0.102	0.225
		--	0.102	0.225
		--	0.102	0.225
		--	0.102	0.225
		--	0.102	0.225
		--	0.102	0.225
		--	0.102	0.225
		--	0.102	0.225
		--	0.102	0.225
		--	0.102	0.225
		--	0.102	0.225
		--	0.102	0.225
		--	0.102	0.225
		--	0.102	0.225
		--	0.102	0.225
		--	0.102	0.225
		--	0.102	0.225
		--	0.102	0.225
		--	0.102	0.225
		--	0.102	0.225
		--	0.102	0.225
		--	0.102	0.225
		--	0.102	0.225
		--	0.102	0.225
		--	0.102	0.225
		--	0.102	0.225
		--	0.102	0.225
		--	0.102	0.225
		--	0.102	0.225
		--	0.102	0.225
		--	0.102	0.225
		--	0.102	0.225
		--	0.102	0.225
		--	0.102	0.225
		--	0.102	0.225
		--	0.102	0.225
		--	0.102	0.225
		--	0.102	0.225
		--	0.102	0.225
		--	0.102	0.225
		--	0.102	0.225
		--	0.102	0.225
		--	0.102	0.225
		--	0.102	0.225
		--	0.102	0.225
		--	0.102	0.225
		--	0.102	0.225
		--	0.102	0.225
		--	0.102	0.225
		--	0.102	0.225
		--	0.102	0.225
		--	0.102	0.225
		--	0.102	0.225
		--	0.102	0.225
		--	0.102	0.225
		--	0.102	0.225
		--	0.102	0.225
		--	0.102	0.225
		--	0.102	0.225
		--	0.102	0.225
		--	0.102	0.225
		--	0.102	0.225
		--	0.102	0.225
		--	0.102	0.225
		--	0.102	0.225
		--	0.102	0.225
		--	0.102	0.225
		--	0.102	0.225
		--	0.102	0.225
		--	0.102	0.225
		--	0.102	0.225
		--	0.102	0.225
		--	0.102	0.225
		--	0.102	0.225
		--	0.102	0.225
		--	0.102	0.225
		--	0.102	0.225
		--	0.102	0.225
		--	0.102	0.225
		--	0.102	0.225
		--	0.102	0.225
		--	0.102	0.225
		--	0.102	0.225
		--	0.102	0.225
		--	0.102	0.225
		--	0.102	0.225
		--	0.102	0.225
		--	0.102	0.225
		--	0.102	0.225
		--	0.102	0.225
		--	0.102	0.225
		--	0.102	0.225
		--	0.102	0.225
		--	0.102	0.225
		--	0.102	0.225
		--	0.102	0.225
		--	0.102	0.225
		--	0.102	0.225
		--	0.102	0.225
		--	0.102	0.225
		--	0.102	0.225
		--	0.102	0.225
		--	0.102	0.225
		--	0.102	0.225
		--	0.102	0.225
		--	0.102	0.225
		--	0.102	0.225
		--	0.102	0.225
		--	0.102	0.225
		--	0.102	0.225
		--	0.102	0.225
		--	0.102	0.225
		--	0.102	0.225
		--	0.102	0.225
		--	0.102	0.225
		--	0.102	0.225
		--	0.102	0.225
		--	0.102	0.225
		--	0.102	0.225
		--	0.102	0.225
		--	0.102	0.225
		--	0.102	0.225
		--	0.102	0.225
		--	0.102	0.225
		--	0.102	0.225
		--	0.102	0.225
		--	0.102	0.225
		--	0.102	0.225
		--	0.102	0.225
		--	0.102	0.225
		--	0.102	0.225
		--	0.102	0.225
		--	0.102	0.225
		--	0.102	0.225
		--	0.102	0.225
		--	0.102	0.225
		--	0.102	0.225
		--	0.102	0.225
		--	0.102	0.225
		--	0.102	0.225
		--	0.102	0.225
		--	0.102	0.225
		--	0.102	0.225
		--	0.102	0.225
		--	0.102	0.225
		--	0.102	0.225
		--	0.102	0.225
		--	0.102	0.225
		--	0.102	0.225
		--	0.102	0.225
		--	0.102	0.225
		--	0.102	0.225
		--	0.102	0.225
		--	0.102	0.225
		--	0.102	0.225
		--	0.102	0.225
		--	0.102	0.225
		--	0.102	0.225
		--	0.102	0.225
		--	0.102	0.225
		--	0.102	0.225
		--	0.102	0.225
		--	0.102	0.225
		--	0.102	0.225
		--	0.102	0.225
		--	0.102	0.225
		--	0.102	0.225
		--	0.102	0.225
		--	0.102	0.225
		--	0.102	0.225
		--	0.102	0.225
		--	0.102	0.225
		--	0.102	0.225
		--	0.102	0.225
		--	0.102	0.225
		--	0.102	0.225
		--	0.102	0.225
		--	0.102	0.225
		--	0.102	0.225
		--	0.102	0.225
		--	0.102	0.225
		--	0.102	0.225
		--	0.102	0.225
		--	0.102	0.225
		--	0.102	0.225
		--	0.102	0.225
		--	0.102	0.225
		--	0.102	0.225
		--	0.102	0.225
		--	0.102	0.225
		--	0.102	0.225
		--	0.102	0.225
		--	0.102	0.225
		--	0.102	0.225
		--	0.102	0.225
		--	0.102	0.225
		--	0.102	0.225
		--	0.102	0.225
		--	0.102	0.225
		--	0.102	0.225
		--	0.102	0.225
		--	0.102	0.225
		--	0.102	0.225
		--	0.102	0.225
		--	0.102	0.225
		--	0.102	0.225
		--	0.102	0.225
		--	0.102	0.225
		--	0.102	0.225
		--	0.102	0.225
		--	0.102	0.225
		--	0.102	0.225
		--	0.102	0.225
		--	0.102	0.225
		--	0.102	0.225
		--	0.102	0.225
		--	0.102	0.225
		--	0.102	0.225
		--	0.102	0.225
		--	0.102	0.225
		--	0.102	0.225
		--	0.102	0.225
		--	0.102	0.225
		--	0.102	0.225
		--	0.102	0.225
		--	0.102	0.225
		--	0.102	0.225
		--	0.102	0.225
		--	0.102	0.225
		--	0.102	0.225
		--	0.102	0.225
		--	0.102	0.225
		--	0.102	0.225
		--	0.102	0.225
		--	0.102	0.225
		--	0.102	0.225
		--	0.102	0.225
		--	0.102	0.225
		--	0.102	0.225
		--	0.102	0.225
		--	0.102	0.225
		--	0.102	0.225
		--	0.102	0.225
		--	0.102	0.225
		--	0.102	0.225
		--	0.102	0.225
		--	0.102	0.225
		--	0.102	0.225
		--	0.102	0.225
		--	0.102	0.225
		--	0.102	0.225
		--	0.102	0.225
		--	0.102	0.225
		--	0.102	0.225
		--	0.102	0.225
		--	0.102	0.225
		--	0.102	0.225
		--	0.102	0.225
		--	0.102	0.225
		--	0.102	0.225
		--	0.102	0.225
		--	0.102	0.225
		--	0.102	0.225
		--	0.102	0.225
		--	0.102	0.225
		--	0.102	0.225
		--	0.102	0.225
		--	0.102	0.225
		--	0.102	0.225
		--	0.102	0.225
		--	0.102	0.225
		--	0.102	0.225
		--	0.102	0.225
		--	0.102	0.225
		--	0.102	0.225
		--	0.102	0.225
		--	0.102	0.225
		--	0.102	0.225
		--	0.102	0.225
		--	0.102	0.225
		--	0.102	0.225
		--	0.102	0.225
		--	0.102	0.225
		--	0.102	0.225
		--	0.102	0.225
		--	0.102	0.225
		--	0.102	0.225
		--	0.102	0.225
		--	0.102	0.225
		--	0.102	0.225
		--	0.102	0.225
		--	0.102	0.225
		--	0.102	0.225
		--	0.102	0.225
		--	0.102	0.225
		--	0.102	0.225
		--	0.102	0.225
		--	0.102	0.225
		--	0.102	0.225
		--	0.102	0.225
		--	0.102	0.225
		--	0.102	0.225
		--	0.102	0.225
		--	0.102	0.225
		--	0.102	0.225
		--	0.102	0.225
		--	0.102	0.225
		--	0.102	0.225
		--	0.102	0.225
		--	0.102	0.225
		--	0.102	0.225
		--	0.102	0.225
		--	0.102	0.225
		--	0.102	0.225
		--	0.102	0.225
		--	0.102	0.225
		--	0.102	0.225
		--	0.102	0.225
		--	0.102	0.225
		--	0.102	0.225
		--	0.102	0.225
		--	0.102	0.225
		--	0.102	0.225
		--	0.102	0.225
		--	0.102	0.225
		--	0.102	0.225
		--	0.102	0.225
		--	0.102	0.225
		--	0.102	0.225
		--	0.102	0.225
		--	0.102	0.225
		--	0.102	0.225
		--	0.102	0.225
		--	0.102	0.225
		--	0.102	0.225
		--	0.102	0.225
		--	0.102	0.225
		--	0.102	0.225
		--	0.102	0.225
		--	0.102	0.225
		--	0.102	0.225
		--	0.102	0.225
		--	0.102	0.225
		--	0.102	0.225
		--	0.102	0.225
		--	0.102	0.225
		--	0.102	0.225
		--	0.102	0.225
		--	0.102	0.225
		--	0.102	0.225
		--	0.102	0.225
		--	0.102	0.225
		--	0.102	0.225
		--	0.102	0.225
		--	0.102	0.225
		--	0.102	0.225
		--	0.102	0.225
		--	0.102	0.225
		--	0.102	0.225
		--	0.102	0.225
		--	0.102	0.225
		--	0.102	0.225
		--	0.102	0.225
		--	0.102	0.225
		--	0.102	0.225
		--	0.102	0.225
		--	0.102	0.225
		--	0.102	0.225
		--	0.102	0.225
		--	0.102	0.225
		--	0.102	0.225
		--	0.102	0.225
		--	0.102	0.225
		--	0.102	0.225
		--	0.102	0.225
		--	0.102	0.225
		--	0.102	0.225
		--	0.102	0.225
		--	0.102	0.225
		--	0.102	0.225
		--	0.102	0.225
		--	0.102	0.225
		--	0.102	0.225
		--	0.102	0.225
		--	0.102	0.225
		--	0.102	0.225
		--	0.102	0.225
		--	0.102	0.225
		--	0.102	0.225
		--	0.102	0.225
		--	0.102	0.225
		--	0.102	0.225
		--	0.102	0.225
		--	0.102	0.225
		--	0.102	0.225
		--	0.102	0.225
		--	0.102	0.225
		--	0.102	0.225
		--	0.102	0.225
		--	0.102	0.225
		--	0.102	0.225
		--	0.102	0.225
		--	0.102	0.225
		--	0.102	0.225
		--	0.102	0.225
		--	0.102	0.225
		--	0.102	0.225
		--	0.102	0.225
		--	0.102	0.225
		--	0.102	0.225
		--	0.102	0.225
		--	0.102	0.225
		--	0.102	0.225
		--	0.102	0.225
		--	0.102	0.225
		--	0.102	0.225
		--	0.102	0.225
		--	0.102	0.225
		--	0.102	0.225
		--	0.102	0.225
		--	0.102	0.225
		--	0.102	0.225
		--	0.102	0.225
		--	0.102	0.225
		--	0.102	0.225
		--	0.102	0.225
		--	0.102	0.225
		--	0.102	0.225
		--	0.102	0.225
		--	0.102	0.225
		--	0.102	0.225
		--	0.102	0.225
		--	0.102	0.225
		--	0.102	0.225
		--	0.102	0.225
		--	0.102	0.225
		--	0.102	0.225
		--	0.102	0.225
		--	0.102	0.225
		--	0.102	0.225
		--	0.102	0.225
		--	0.102	0.225
		--	0.102	0.225
		--	0.102	0.225
		--	0.102	0.225
		--	0.102	0.225
		--	0.102	0.225
		--	0.102	0.225
		--	0.102	0.225
		--	0.102	0.225
		--	0.102	0.225
		--	0.102	0.225
		--	0.102	0.225
		--	0.102	0.225
		--	0.102	0.225
		--	0.102	0.225
		--	0.102	0.225
		--	0.102	0.225
		--	0.102	0.225
		--	0.102	0.225
		--	0.102	0.225
		--	0.102	0.225
		--	0.102	0.225
		--	0.102	0.225
		--	0.102	0.225
		--	0.102	0.225
		--	0.102	0.225
		--	0.102	0.225
		--	0.102	0.225
		--	0.102	0.225
		--	0.102	0.225
		--	0.102	0.225
		--	0.102	0.225
		--	0.102	0.225
		--	0.102	0.225
		--	0.102	0.225
		--	0.102	0.225
		--	0.102	0.225
		--	0.102	0.225
		--	0.102	0.225
		--	0.102	0.225
		--	0.102	0.225
		--	0.102	0.225
		--	0.102	0.225
		--	0.102	0.225
		--	0.102	0.225
		--	0.102	0.225
		--	0.102	0.225
		--	0.102	0.225
		--	0.102	0.225
		--	0.102	0.225
		--	0.102	0.225
		--	0.102	0.225
		--	0.102	0.225
		--	0.102	0.225
		--	0.102	0.225
		--	0.102	0.225
		--	0.102	0.225
		--	0.102	0.225
		--	0.102	0.225
		--	0.102	0.225
		--	0.102	0.225
		--	0.102	0.225
		--	0.102	0.225
		--	0.102	0.225
		--	0.102	0.225
		--	0.102	0.225
		--	0.102	0.225
		--	0.102	0.225
		--	0.102	0.225
		--	0.102	0.225
		--	0.102	0.225
		--	0.102	0.225
		--	0.102	0.225
		--	0.102	0.225
		--	0.102	0.225
		--	0.102	0.225
		--	0.102	0.225
		--	0.102	0.225
		--	0.102	0.225
		--	0.102	0.225
		--	0.102	0.225
		--	0.102	0.225
		--	0.102	0.225
		--	0.102	0.225
		--	0.102	0.225
		--	0.102	0.225
		--	0.102	0.225
		--	0.102	0.225
		--	0.102	0.225
		--	0.102	0.225
		--	0.102	0.225
		--	0.102	0.225
		--	0.102	0.225
		--	0.102	0.225
		--	0.102	0.225
		--	0.102	0.225
		--	0.102	0.225
		--	0.102	0.225
		--	0.102	0.225
		--	0.102	0.225
		--	0.102	0.225
		--	0.102	0.225
		--	0.102	0.225
		--	0.102	0.225
		--	0.102	0.225
		--	0.102	0.225
		--	0.102	0.225
		--	0.102	0.225
		--	0.102	0.225
		--	0.102	0.225
		--	0.102	0.225
		--	0.102	0.225
		--	0.102	0.225
		--	0.102	0.225
		--	0.102	0.225
		--	0.102	0.225
		--	0.102	0.225
		--	0.102	0.225
		--	0.102	0.225
		--	0.102	0.225
		--	0.102	0.225
		--	0.102	0.225
		--	0.102	0.225
		--	0.102	0.225
		--	0.102	0.225
		--	0.102	0.225
		--	0.102	0.225
		--	0.102	0.225
		--	0.102	0.225
		--	0.102	0.225
		--	0.102	0.225
		--	0.102	0.225
		--	0.102	0.225
		--	0.102	0.225
		--	0.102	0.225
		--	0.102	0.225
		--	0.102	0.225
		--	0.102	0.225
		--	0.102	0.225
		--	0.102	0.225
		--	0.102	0.225
		--	0.102	0.225
		--	0.102	0.225
		--	0.102	0.225
		--	0.102	0.225
		--	0.102	0.225
		--	0.102	0.225
		--	0.102	0.225
		--	0.102	0.225
		--	0.102	0.225
		--	0.102	0.225
		--	0.102	0.225
		--	0.102	0.225
		--	0.102	0.225
		--	0.102	0.225
		--	0.102	0.225
		--	0.102	0.225
		--	0.102	0.225
		--	0.102	0.225
[truncated: 4,254 more rows]

[truncated: 15 more sheets: Supplementary Fig. 8, Supplementary Fig. 10, Supplementary Fig. 11, Supplementary Fig. 12, Supplementary Fig. 13, Supplementary Fig. 15, Supplementary Fig. 16, Supplementary Fig. 17, Supplementary Fig. 18, Supplementary Fig. 20, Supplementary Fig. 21, Supplementary Fig. 22, Supplementary Fig. 23, Supplementary Table 3, Supplementary Table 4]
